# Supplementary material for: Quantitative tissue proteome profile reveals neutrophil degranulation and remodeling of extracellular matrix proteins in early stage gallbladder cancer
Source: Front Oncol. 2023 Jan 6;12:1046974. doi: 10.3389/fonc.2022.1046974 (PMC9853450; doi:10.3389/fonc.2022.1046974)
Supplement: Supplementary file 2 [file Table_1.xlsx]

## Sheet: Supp Table S1
Supplementary Table S1: Clinical details of GBC and GSD patients. GSD cases were used as non-tumor controls. GBC- Gallbladder carcinoma; GSD- Gallstone disease; TNM- American Joint Committee on Cancer (AJCC) system for classifying the extent of spread of cancer; TLC- Total Leucocyte Count; DLC- Differential Leucocyte Count; SGOT- serum glutamic-oxaloacetic transaminase; SGPT- Serum Glutamic Pyruv…
S.No	Patient code	Sex	Age	Disease	TNM	Staging	Grade	TLC	DLC	SGOT	SGPT	ALP	Bilirubin	Stone Size (mm)*Count	Locus	Used in discovery Study	Used for western Blotting	Used for IHC
1	GSD-1	Female	58	GSD												Yes	Yes	No
2	GSD-2	Male	62	GSD												Yes	Yes	No
3	GSD-3	Female	50	GSD												Yes	Yes	No
4	GSD-4	Male	68	GSD												Yes	Yes	No
5	GSD-5	Female	57	GSD												Yes	Yes	No
6	GSD-6	Female	42	GSD				5300	72/26	0.4	39	50	129	1.2cm max*multiple	lumen	Yes	Yes	No
7	GBC-1	Female	38	GBC	pTis N0	I	ICPN	7650	69/21	0.5	16	32	76			Yes	Yes	No
8	GBC-2	Male	42	GBC	pT1N0	I	ICPN	8400	60/30	1.6	20	22	181			Yes	Yes	Yes
9	GBC-3	Female	45	GBC	pT1bN0	I	ICPN	14700	96/1	0.3	55	48	230		body neck	Yes	Yes	Yes
10	GBC-4	Female	56	GBC	pT1bN0	I	MDAC	NA	NA	NA	NA	NA	NA			Yes	Yes	Yes
11	GBC-5	Male	65	GBC	pT1bN0	I	ICPN	7600	73/20	28	20	106	0.8	3-4 mm*multiple small stones		Yes	Yes	Yes
12	GBC-6	Female	53	GBC	pT1bN0	I	-	-	-	-	-	-	-			Yes	Yes	Yes
13	GBC-7	Female	48	GBC	pT1bpN0	I	WDAC	7400	62/20	22	11	55	0.6	12-13 mm	lumen	Yes	Yes	Yes
14	GBC-8	Female	65	GBC	pT2aN0	IIA	WDAC	11700	62/32	39	36	108	0.5	multiple		Yes	Yes	Yes
15	GBC-9	Female	65	GBC	pT2aN0	IIA	MDAC	8900	86/10	0.3	118	73	63	2cm*1		Yes	Yes	No
16	GBC-10	Female	65	GBC	pT2bN0.	IIB	MDAC	8400	78/16	16	10	117	0.5	multiple		Yes	Yes	Yes
17	GBC-11	Female	60	GBC	PT2N0	II	ICPN	15900	90/07	0.2	14	8	124	3*1.6cm*multiple	fundus	Yes	Yes	No
18	GBC-12	Female	50	GBC	pT2bN0mx	IIA	-	17.5	-	74	86	146	1			Yes	Yes	No
19	GSD-07	Female	45	GSD												No	No	Yes
20	GSD-08	Female	32	GSD												No	No	Yes
21	GSD-09	Female	55	GSD												No	No	Yes
22	GSD-10	Female	32	GSD												No	No	Yes
23	GSD-11	Female	28	GSD												No	No	Yes
24	GSD-12	Female	62	GSD												No	No	Yes
25	GSD-13	Female	24	GSD												No	No	Yes
26	GSD-14	Female	28	GSD												No	No	Yes
27	GSD-15	Female	62	GSD												No	No	Yes
28	GSD-16	Female	40	GSD												No	No	Yes
29	GBC-13	Male	65	GBC	pTis N0	I	WDAC	-	-	-	-	-	-			No	No	Yes
30	GBC-14	Female	36	GBC	pT2N0	II	MDAC	24500	92/0	132	129	-	0.4			No	No	Yes
31	GBC-15	Male	38	GBC	PT3N2	III	PDAC	13700	90/6	215	127	62	1.5			No	No	Yes
32	GBC-16	Female	61	GBC	pTxNxM1	IV	PDAC	-	-	-	-	-	-			No	No	Yes
33	GBC-17	Female	46	GBC	pT3N0	IIIA	PDAC	8700	65/28	26	22	174	0.4			No	No	Yes
34	GBC-18	Female	40	GBC	pT3N0	IIIA	PDAC	4100	67/19	69	64	334	4.4			No	No	Yes
35	GBC-19	Male	23	GBC	pT4N0	IVA	PDAC	4600	64/27	56	56	112	0.5			No	No	Yes
36	GBC-20	Female	65	GBC	pT3N0	IIIA	PDAC	-	-	-	-	-	-			No	No	Yes
37	GBC-21	Male	27	GBC	pT3N2	IIIB	WDAC	7900	70/23	47	49	262	0.3			No	No	Yes
38	GBC-22	Female	40	GBC	pT3N0	IIIA	PDAC	-	-	-	-	-	-			No	No	Yes
39	GBC-23	Female	47	GBC	pTxNxM1	IV	PDAC	12000	-	18	21	-	0.4			No	No	Yes
40	GBC-24	Female	58	GBC	pT4N0	IV	MDAC	7200	73/20	29	13	109	0.3			No	No	Yes

## Sheet: Supp Table S2
Supplementary Table S2: List of 184 DEPs in GBC stage I. The proteins with ≥2.0 fold change and adjusted p value <0.05 were used as DEPs. The details are provided in the Methods section. The Table describes the total number of proteins and peptides identified in mass spectrometry runs along with their quantity values.
Checked	Protein FDR Confidence: Combined	Master	Description	Gene symbol	Accession	Exp. q-value: Combined	Sum PEP Score	Coverage [%]	# Peptides	# PSMs	# Unique Peptides	# Protein Groups	# AAs	MW [kDa]	calc. pI	Score Sequest HT: Sequest HT	# Peptides (by Search Engine): Sequest HT	Abundance Ratio: (114) / (113)	Abundance Ratio: (115) / (113)	Abundance Ratio: (116) / (113)	Abundance Ratio: (117) / (113)	Abundance Ratio: (118) / (113)	Abundance Ratio: (119) / (113)	Abundance Ratio: (121) / (113)	Abundance Ratio P-Value: (114) / (113)	Abundance Ratio P-Value: (115) / (113)	Abundance Ratio P-Value: (116) / (113)	Abundance Ratio P-Value: (117) / (113)	Abundance Ratio P-Value: (118) / (113)	Abundance Ratio P-Value: (119) / (113)	Abundance Ratio P-Value: (121) / (113)	Abundance Ratio Adj. P-Value: (114) / (113)	Abundance Ratio Adj. P-Value: (115) / (113)	Abundance Ratio Adj. P-Value: (116) / (113)	Abundance Ratio Adj. P-Value: (117) / (113)	Abundance Ratio Adj. P-Value: (118) / (113)	Abundance Ratio Adj. P-Value: (119) / (113)	Abundance Ratio Adj. P-Value: (121) / (113)	Abundance Ratio Variability [%]: (114) / (113)	Abundance Ratio Variability [%]: (115) / (113)	Abundance Ratio Variability [%]: (116) / (113)	Abundance Ratio Variability [%]: (117) / (113)	Abundance Ratio Variability [%]: (118) / (113)	Abundance Ratio Variability [%]: (119) / (113)	Abundance Ratio Variability [%]: (121) / (113)	Abundances (Grouped): 113	Abundances (Grouped): 114	Abundances (Grouped): 115	Abundances (Grouped): 116
Checked	Protein FDR Confidence: Combined	Master	Description	Gene symbol	Accession	Exp. q-value: Combined	Sum PEP Score	Coverage [%]	# Peptides	# PSMs	# Unique Peptides	# Protein Groups	# AAs	MW [kDa]	calc. pI	Score Sequest HT: Sequest HT	# Peptides (by Search Engine): Sequest HT	Fold change: GBC-1	Fold change: GBC-2	Fold change: GBC-3	Fold change: GBC-4	Fold change: GBC-5	Fold change: GBC-6	Fold change: GBC-7	P-Value: GBC-1	P-Value: GBC-2	P-Value: GBC-3	P-Value: GBC-4	P-Value: GBC-5	P-Value: GBC-6	P-Value: GBC-7	Adj. P-Value: GBC-1	Adj. P-Value: GBC-2	Adj. P-Value: GBC-3	Adj. P-Value: GBC-4	Adj. P-Value: GBC-5	Adj. P-Value: GBC-6	Adj. P-Value: GBC-7	Variability [%]: GBC-1	Variability [%]: GBC-2	Variability [%]: GBC-3	Variability [%]: GBC-4	Variability [%]: GBC-5	Variability [%]: GBC-6	Variability [%]: GBC-7	Abundances (Grouped): GSD	Abundances (Grouped): GBC-1	Abundances (Grouped): GBC-2	Abundances (Grouped): GBC-3
FALSE	High	Master Protein	NP_000031.1#APOC3#345#apolipoprotein C-III precursor [Homo sapiens]	APOC3	NP_000031.1	0	28.122	27	2	8	2	1	99	10.8	5.41	43.71	2	0.767	1.063	0.913	1.043	2.102	2.012	0.769	0.235417	0.340477	0.793348	0.418142	0.00994185	0.00189416	0.771189	0.354164	0.409259	0.825524	0.473286	0.0640006	0.0295371	0.812833	23.77	5.09	15.69	10.78	7.23	7.05	6.56	83.5	64.5	91.2	78.4
					NP_000031.1
					NP_000031.1
FALSE	High	Master Protein	NP_000058.1#CA2#760#carbonic anhydrase 2 isoform 1 [Homo sapiens]	CA2	NP_000058.1	0	44.166	30	6	17	6	1	260	29.2	7.4	77.86	6	0.721	1.837	0.762	0.743	0.407	0.325	2.789	0.0447168	0.00945874	0.0171421	0.031457	0.0378831	0.0265552	0.00353673	0.140944	0.0435405	0.0671377	0.0800037	0.107619	0.0806117	0.0323643	0.87	11.05	2	4.23	0.89	2.04	8.01	93.9	67.7	172.5	71.6
					NP_000058.1
					NP_000058.1
					NP_000058.1
					NP_000058.1
					NP_000058.1
					NP_000058.1
FALSE	High	Master Protein	NP_000080.2#COL1A2#1278#collagen alpha-2(I) chain precursor [Homo sapiens]	COL1A2	NP_000080.2	0	39.366	3	3	12	3	1	1366	129.2	8.95	65.57	3	1.445	0.224	0.201	0.39	0.216	0.539	0.256	0.0767071	0.0298527	0.0421716	0.0052999	0.0188888	0.0143252	0.0243221	0.187126	0.0765931	0.102885	0.0351266	0.0746168	0.0594022	0.0695799	7.49	0.88	0.68	0.42	1.8	3.27	0.43	187.2	270.6	41.9	37.8
					NP_000080.2
					NP_000080.2
					NP_000080.2
FALSE	High	Master Protein	NP_000230.1#LYZ#4069#lysozyme C precursor [Homo sapiens]	LYZ	NP_000230.1	0	22.222	31	5	12	5	1	148	16.5	9.16	43.97	5	1.509	2.062	3.156	2.616	3.946	1.556	3.231	0.00563814	0.0207901	0.00606902	0.0112322	0.0072564	0.0206736	0.0153345	0.0574093	0.0653748	0.0406872	0.0494485	0.0577126	0.0706693	0.0561935	7.46	1.17	17.43	2.81	1.66	6.27	11.27	42.3	60.2	90.1	114.9
					NP_000230.1
					NP_000230.1
					NP_000230.1
					NP_000230.1
					NP_000230.1
FALSE	High	Master Protein	NP_000241.1#MPO#4353#myeloperoxidase precursor [Homo sapiens]	MPO	NP_000241.1	0	238.66	42	24	115	24	1	745	83.8	8.97	534.84	24	2.526	2.574	6.152	2.601	10.27	1.602	2.969	0.00409972	0.00847637	0.00202716	0.00192693	0.00238765	0.0309776	0.00755496	0.0556889	0.041153	0.0279584	0.0305009	0.0358808	0.0856462	0.0373212	5.45	19.33	18.45	1.51	25.89	12.07	23.12	26.8	67.6	68.9	169.7
					NP_000241.1
					NP_000241.1
					NP_000241.1
					NP_000241.1
					NP_000241.1
					NP_000241.1
					NP_000241.1
					NP_000241.1
					NP_000241.1
					NP_000241.1
					NP_000241.1
					NP_000241.1
					NP_000241.1
					NP_000241.1
					NP_000241.1
					NP_000241.1
					NP_000241.1
					NP_000241.1
					NP_000241.1
					NP_000241.1
					NP_000241.1
					NP_000241.1
					NP_000241.1
					NP_000241.1
FALSE	High	Master Protein	NP_000282.1#PGK1#5230#phosphoglycerate kinase 1 [Homo sapiens]	PGK1	NP_000282.1	0	130.416	52	17	45	17	1	417	44.6	8.1	208.03	17	0.889	1.454	1.307	0.982	1.11	1.396	2.017	0.0763213	0.0138042	0.125078	0.376412	0.0271104	0.00281569	0.00327558	0.187126	0.0527474	0.209428	0.432412	0.0882641	0.0329058	0.0323643	5.65	3.89	9.72	3.77	4.26	4.24	7.73	78.7	71.2	111.1	102.8
					NP_000282.1
					NP_000282.1
					NP_000282.1
					NP_000282.1
					NP_000282.1
					NP_000282.1
					NP_000282.1
					NP_000282.1
					NP_000282.1
					NP_000282.1
					NP_000282.1
					NP_000282.1
					NP_000282.1
					NP_000282.1
					NP_000282.1
					NP_000282.1
					NP_000282.1
FALSE	High	Master Protein	NP_000333.1#SLC4A1#6521#band 3 anion transport protein [Homo sapiens]	SLC4A1	NP_000333.1	0	85.207	15	11	41	11	1	911	101.7	5.19	189.6	11	1.298	0.632	0.584	4.113	1.246	0.692	0.512	0.00692721	0.0120809	0.00581991	0.000111331	0.00978207	0.00861367	0.0067393	0.0586111	0.0492819	0.0406453	0.0135255	0.0640006	0.0475552	0.035553	0.52	3.91	3.16	0	3.84	1.4	0.31	78.9	99.9	49.8	46.1
					NP_000333.1
					NP_000333.1
					NP_000333.1
					NP_000333.1
					NP_000333.1
					NP_000333.1
					NP_000333.1
					NP_000333.1
					NP_000333.1
					NP_000333.1
					NP_000333.1
FALSE	High	Master Protein	NP_000375.2#APOB#338#apolipoprotein B-100 precursor [Homo sapiens]	APOB	NP_000375.2	0	365.845	15	52	150	52	1	4563	515.2	7.05	643.57	52	1.23	0.92	0.839	1.401	3.617	1.059	0.807	0.0724119	0.112968	0.0131272	0.00101386	0.00166573	0.277642	0.0288759	0.184588	0.174574	0.0565371	0.0290856	0.0336817	0.366199	0.0762879	9.8	4.72	2.76	1.1	2.61	7.21	4.87	75.4	92.7	65.4	60.5
					NP_000375.2
					NP_000375.2
					NP_000375.2
					NP_000375.2
					NP_000375.2
					NP_000375.2
					NP_000375.2
					NP_000375.2
					NP_000375.2
					NP_000375.2
					NP_000375.2
					NP_000375.2
					NP_000375.2
					NP_000375.2
					NP_000375.2
					NP_000375.2
					NP_000375.2
					NP_000375.2
					NP_000375.2
					NP_000375.2
					NP_000375.2
					NP_000375.2
					NP_000375.2
					NP_000375.2
					NP_000375.2
					NP_000375.2
					NP_000375.2
					NP_000375.2
					NP_000375.2
					NP_000375.2
					NP_000375.2
					NP_000375.2
					NP_000375.2
					NP_000375.2
					NP_000375.2
					NP_000375.2
					NP_000375.2
					NP_000375.2
					NP_000375.2
					NP_000375.2
					NP_000375.2
					NP_000375.2
					NP_000375.2
					NP_000375.2
					NP_000375.2
					NP_000375.2
					NP_000375.2
					NP_000375.2
					NP_000375.2
					NP_000375.2
					NP_000375.2
					NP_000375.2
FALSE	High	Master Protein	NP_000445.1#SOD1#6647#superoxide dismutase [Cu-Zn] [Homo sapiens]	SOD1	NP_000445.1	0	24.773	28	4	12	4	1	154	15.9	6.13	58.23	4	1.613	2.265	0.79	0.653	0.634	0.633	2.257	0.00629934	0.0058727	0.0420751	0.0168577	0.167974	0.0343104	0.0116385	0.0574093	0.0382392	0.102885	0.0566512	0.287714	0.0912298	0.0483596	6.09	5.58	5.07	6.03	8.67	3.96	3.37	78.4	128.3	187.8	63.5
					NP_000445.1
					NP_000445.1
					NP_000445.1
					NP_000445.1
FALSE	High	Master Protein	NP_000468.1#ALB#213#serum albumin preproprotein [Homo sapiens]	ALB	NP_000468.1	0	643.618	78	51	447	51	1	609	69.3	6.28	2004.28	51	1.247	0.409	0.214	0.293	0.871	0.439	0.404	0.00137152	0.000446512	8.21119e-06	0.000882243	0.0233735	0.00060701	9.93935e-05	0.0467843	0.0298505	0.0195919	0.0290856	0.0813666	0.0268454	0.016974	1.11	0.39	0.05	0.36	2.79	0.81	0.17	163.3	206.1	66.9	35
					NP_000468.1
					NP_000468.1
					NP_000468.1
					NP_000468.1
					NP_000468.1
					NP_000468.1
					NP_000468.1
					NP_000468.1
					NP_000468.1
					NP_000468.1
					NP_000468.1
					NP_000468.1
					NP_000468.1
					NP_000468.1
					NP_000468.1
					NP_000468.1
					NP_000468.1
					NP_000468.1
					NP_000468.1
					NP_000468.1
					NP_000468.1
					NP_000468.1
					NP_000468.1
					NP_000468.1
					NP_000468.1
					NP_000468.1
					NP_000468.1
					NP_000468.1
					NP_000468.1
					NP_000468.1
					NP_000468.1
					NP_000468.1
					NP_000468.1
					NP_000468.1
					NP_000468.1
					NP_000468.1
					NP_000468.1
					NP_000468.1
					NP_000468.1
					NP_000468.1
					NP_000468.1
					NP_000468.1
					NP_000468.1
					NP_000468.1
					NP_000468.1
					NP_000468.1
					NP_000468.1
					NP_000468.1
					NP_000468.1
					NP_000468.1
					NP_000468.1
FALSE	High	Master Protein	NP_000499.1#FGA#2243#fibrinogen alpha chain isoform alpha-E preproprotein [Homo sapiens]	FGA	NP_000499.1	0	162.161	24	19	83	19	1	866	94.9	6.01	368.11	19	1.524	0.662	0.679	2.09	2.357	1.401	0.74	0.00110737	0.00123924	0.0117186	0.00354947	0.00203849	0.00842769	0.00197963	0.0444342	0.0298505	0.0532152	0.0323282	0.0349237	0.0475552	0.0306713	0.85	0.91	4.82	2.05	3.67	4.78	0.76	76.5	117.3	49.9	51.9
					NP_000499.1
					NP_000499.1
					NP_000499.1
					NP_000499.1
					NP_000499.1
					NP_000499.1
					NP_000499.1
					NP_000499.1
					NP_000499.1
					NP_000499.1
					NP_000499.1
					NP_000499.1
					NP_000499.1
					NP_000499.1
					NP_000499.1
					NP_000499.1
					NP_000499.1
					NP_000499.1
					NP_000499.1
FALSE	High	Master Protein	NP_000509.1#HBB#3043#hemoglobin subunit beta [Homo sapiens]	HBB	NP_000509.1	0	209.413	88	12	184	7	1	147	16	7.28	943.37	12	0.7	0.31	0.258	1.304	0.787	0.424	0.484	0.0214975	0.000673119	0.000844795	0.175772	0.00936101	0.00110533	0.00435331	0.0939431	0.0298505	0.023154	0.224893	0.0636482	0.0295371	0.0333987	2.71	0.58	0.35	10.85	3.5	0.13	2.66	155.7	101.3	45.2	40.2
					NP_000509.1
					NP_000509.1
					NP_000509.1
					NP_000509.1
					NP_000509.1
					NP_000509.1
					NP_000509.1
FALSE	High	Master Protein	NP_000510.1#HBD#3045#hemoglobin subunit delta [Homo sapiens]	HBD	NP_000510.1	0	175.315	86	11	118	6	1	147	16	8.05	565.33	11	0.93	0.337	0.236	1.858	0.442	0.416	0.549	0.062019	0.000776985	4.60325e-05	0.00553135	0.000252124	0.000880548	0.00155916	0.165153	0.0298505	0.0206644	0.0361584	0.0201989	0.0292157	0.0300189	1.88	0.04	0.05	3.94	0.32	0.02	0.25	137.3	127.7	46.2	32.4
					NP_000510.1
					NP_000510.1
					NP_000510.1
					NP_000510.1
					NP_000510.1
					NP_000510.1
					NP_000510.1; NP_000509.1
					NP_000510.1; NP_000509.1
					NP_000510.1; NP_000509.1
					NP_000510.1; NP_000509.1
FALSE	High	Master Protein	NP_000549.1#HBA1#3039#hemoglobin subunit alpha [Homo sapiens]#NP_000508.1#HBA2#3040#hemoglobin subunit alpha [Homo sapiens]	HBA1	NP_000549.1	0	125.558	63	7	109	7	1	142	15.2	8.68	469.91	7	0.882	0.405	0.398	2.012	0.819	0.482	0.587	0.0950942	0.00855702	0.00359817	0.00484485	0.050407	0.0085852	0.0175056	0.206916	0.041153	0.0361223	0.0339885	0.124247	0.0475552	0.0583358	0.25	2.3	1.47	7.38	7.16	2.28	3.01	122.6	100.9	49.7	49.9
					NP_000549.1
					NP_000549.1
					NP_000549.1
					NP_000549.1
					NP_000549.1
					NP_000549.1
					NP_000549.1
FALSE	High	Master Protein	NP_000598.2#ORM1#5004#alpha-1-acid glycoprotein 1 precursor [Homo sapiens]	ORM1	NP_000598.2	0	79.199	45	9	38	6	1	201	23.5	5.11	178.21	9	1.835	1.095	0.707	0.947	2.521	2.448	0.46	0.000213936	0.0510557	0.00627723	0.124791	0.000150741	0.000323217	0.00104324	0.0425375	0.104155	0.0412974	0.17392	0.0201989	0.0220341	0.0292685	0.36	3.28	1.54	3.96	2.17	4.1	0.44	72.1	135.8	79	50.4
					NP_000598.2
					NP_000598.2
					NP_000598.2
					NP_000598.2
					NP_000598.2
					NP_000598.2
					NP_000598.2; NP_000599.1
					NP_000598.2; NP_000599.1
					NP_000598.2; NP_000599.1
FALSE	High	Master Protein	NP_000604.1#HPX#3263#hemopexin precursor [Homo sapiens]	HPX	NP_000604.1	0	129.725	38	15	66	15	1	462	51.6	7.02	287.87	15	1.48	0.651	0.464	0.553	0.9	0.896	0.557	0.00618037	0.000281194	0.000253574	0.0187128	0.0683643	0.050926	0.00265463	0.0574093	0.0239618	0.023154	0.060431	0.150612	0.115394	0.032328	6.36	0.42	0.44	1.62	3.89	4.54	0.64	123.6	180	80.6	57.1
					NP_000604.1
					NP_000604.1
					NP_000604.1
					NP_000604.1
					NP_000604.1
					NP_000604.1
					NP_000604.1
					NP_000604.1
					NP_000604.1
					NP_000604.1
					NP_000604.1
					NP_000604.1
					NP_000604.1
					NP_000604.1
					NP_000604.1
FALSE	High	Master Protein	NP_000627.2#SOD2#6648#superoxide dismutase [Mn], mitochondrial isoform A precursor [Homo sapiens]#NP_001019636.1#SOD2#6648#superoxide dismutase [Mn], mitochondrial isoform A precursor [Homo sapiens]	SOD2	NP_000627.2	0	79.564	38	7	40	7	1	222	24.7	8.25	185.83	7	1.032	2.754	2.907	11.372	1.531	5.055	2.307	0.261479	0.00156584	0.00191753	0.00140975	0.0199517	0.00201938	0.00191614	0.379034	0.0298505	0.0274216	0.0290856	0.0755464	0.0295371	0.0306713	1.45	5.91	3.31	8.73	11.76	11.83	5.71	29	31.9	81.6	78.2
					NP_000627.2
					NP_000627.2
					NP_000627.2
					NP_000627.2
					NP_000627.2
					NP_000627.2
					NP_000627.2
FALSE	High	Master Protein	NP_000629.3#VTN#7448#vitronectin precursor [Homo sapiens]	VTN	NP_000629.3	0	65.619	25	9	33	9	1	478	54.3	5.8	145.12	9	1.294	0.77	0.693	3.5	2.638	0.925	0.907	0.00493657	0.109535	0.076233	0.00398461	0.00537498	0.0357949	0.220091	0.0556889	0.171041	0.152979	0.0323282	0.0536598	0.0934426	0.303726	1.36	8.77	0.45	8.22	4.47	1.76	5.04	68.9	89	53.1	47.8
					NP_000629.3
					NP_000629.3
					NP_000629.3
					NP_000629.3
					NP_000629.3
					NP_000629.3
					NP_000629.3
					NP_000629.3
					NP_000629.3
FALSE	High	Master Protein	NP_000680.2#ALDH1A1#216#retinal dehydrogenase 1 [Homo sapiens]	ALDH1A1	NP_000680.2	0	66.083	22	8	31	7	1	501	54.8	6.73	133.94	8	0.68	0.391	0.51	0.707	0.343	0.452	1.326	0.00411318	0.0123606	0.001926	0.0292525	0.00345313	0.00538427	0.00655972	0.0556889	0.0500476	0.0274216	0.076192	0.0408511	0.0420808	0.035553	2.24	0.14	1.18	5.41	0.18	0.39	2.25	148.5	102.4	57	74.4
					NP_000680.2
					NP_000680.2
					NP_000680.2
					NP_000680.2
					NP_000680.2
					NP_000680.2
					NP_000680.2
FALSE	High	Master Protein	NP_000909.2#P4HB#5034#protein disulfide-isomerase precursor [Homo sapiens]	P4HB	NP_000909.2	0	216.798	64	29	92	29	1	508	57.1	4.87	398.14	29	0.985	2.525	3.833	2.434	1.531	2.935	3.534	0.338446	0.00108316	0.00157206	0.000760004	0.0120119	0.000764058	0.000804884	0.456491	0.0298505	0.0251007	0.0290856	0.070124	0.0288785	0.0292685	2.46	1.84	6.15	4.13	7.48	3.95	2.49	42.4	41.8	107.1	162.6
					NP_000909.2
					NP_000909.2
					NP_000909.2
					NP_000909.2
					NP_000909.2
					NP_000909.2
					NP_000909.2
					NP_000909.2
					NP_000909.2
					NP_000909.2
					NP_000909.2
					NP_000909.2
					NP_000909.2
					NP_000909.2
					NP_000909.2
					NP_000909.2
					NP_000909.2
					NP_000909.2
					NP_000909.2
					NP_000909.2
					NP_000909.2
					NP_000909.2
					NP_000909.2
					NP_000909.2
					NP_000909.2
					NP_000909.2
					NP_000909.2
					NP_000909.2
					NP_000909.2
FALSE	High	Master Protein	NP_000933.1#PPIB#5479#peptidyl-prolyl cis-trans isomerase B precursor [Homo sapiens]	PPIB	NP_000933.1	0	42.184	34	8	23	8	1	216	23.7	9.41	83.46	8	0.648	1.547	1.779	1.052	0.98	2.802	1.936	0.00354046	0.0138611	0.0136718	0.232353	0.412281	0.00156433	0.00271996	0.0534654	0.0527474	0.058487	0.284586	0.534282	0.0295371	0.032328	2.21	9.72	2.82	5.33	5.07	0.86	3.85	68.6	42.9	101.8	122.1
					NP_000933.1
					NP_000933.1
					NP_000933.1
					NP_000933.1
					NP_000933.1
					NP_000933.1
					NP_000933.1
					NP_000933.1
FALSE	High	Master Protein	NP_000960.2#RPL5#6125#60S ribosomal protein L5 [Homo sapiens]	RPL5	NP_000960.2	0	8.947	8	3	5	3	1	297	34.3	9.72	19.31	3	0.846	1.685	2.06	1.258	1.197	1.617	1.45	0.507736	0.00585072	0.00387096	0.0607931	0.382488	0.0253108	0.0438239	0.59751	0.0382392	0.0375346	0.114485	0.510698	0.0780292	0.100144	5.1	4.83	0.36	3.16	36.38	8.99	17.27	71.3	62.8	116.3	141.8
					NP_000960.2
					NP_000960.2
					NP_000960.2
FALSE	High	Master Protein	NP_001001522.1#TAGLN#6876#transgelin [Homo sapiens]#NP_003177.2#TAGLN#6876#transgelin [Homo sapiens]	TAGLN	NP_001001522.1	0	100.299	54	12	52	12	1	201	22.6	8.84	215.63	12	0.749	0.171	0.141	0.148	0.126	0.54	0.195	0.00720308	0.000762813	0.00538699	0.000998037	1.88288e-05	0.00171773	0.00283214	0.0605161	0.0298505	0.0406453	0.0290856	0.0201989	0.0295371	0.032328	1.4	0.18	0.68	0.05	0.03	0.51	0.54	255.3	200.1	43.2	35.9
					NP_001001522.1
					NP_001001522.1
					NP_001001522.1
					NP_001001522.1
					NP_001001522.1
					NP_001001522.1
					NP_001001522.1
					NP_001001522.1
					NP_001001522.1
					NP_001001522.1
					NP_001001522.1
FALSE	High	Master Protein	NP_001001973.1#ATP5F1C#509#ATP synthase subunit gamma, mitochondrial isoform L (liver) precursor [Homo sapiens]	ATP5F1C	NP_001001973.1	0.001	7.374	8	2	4	2	1	298	33	9.22	15.87	2	0.732	1.969	1.283	2.134	0.958	1.358	2.075	0.172992	0.0229411	0.212257	0.000367748	0.517393	0.0360618	0.0174496	0.292737	0.0674108	0.302945	0.0240264	0.624285	0.0939339	0.0582302	5.89	5.5	29.73	1.49	10.22	7.73	5.89	67.8	57.2	128.4	86.9
					NP_001001973.1
					NP_001001973.1
FALSE	High	Master Protein	NP_001017963.2#HSP90AA1#3320#heat shock protein HSP 90-alpha isoform 1 [Homo sapiens]	HSP90AA1	NP_001017963.2	0	151.833	25	22	66	13	1	854	98.1	5.16	281.72	22	0.784	1.525	1.49	1.123	0.866	1.399	2.256	0.0077013	0.00626359	0.00481401	0.18288	0.0172507	0.00677084	0.00470398	0.0622892	0.0383203	0.0392021	0.23297	0.0712112	0.0459207	0.0344907	2.25	4.33	1.1	12.41	1.36	5.64	11.04	76.8	59.1	114.3	118.1
					NP_001017963.2
					NP_001017963.2
					NP_001017963.2
					NP_001017963.2
					NP_001017963.2
					NP_001017963.2
					NP_001017963.2
					NP_001017963.2
					NP_001017963.2
					NP_001017963.2
					NP_001017963.2
					NP_001017963.2
					NP_001017963.2
					NP_001017963.2; XP_024302189.1
					NP_001017963.2; XP_024302189.1
					NP_001017963.2; XP_024302189.1
					NP_001017963.2; XP_024302189.1
					NP_001017963.2; XP_024302189.1
					NP_001017963.2; XP_024302189.1
					NP_001017963.2; XP_024302189.1
					NP_001017963.2; XP_024302189.1
					NP_001017963.2; XP_024302189.1
					NP_001017963.2; XP_024302189.1
FALSE	High	Master Protein	NP_001018006.1#TPM1#7168#tropomyosin alpha-1 chain isoform Tpm1.7cy [Homo sapiens]	TPM1	NP_001018006.1	0	133.609	60	20	89	1	1	284	32.9	4.78	325.01	20	0.672	0.339	0.275	0.357	0.31	0.952	0.376															0.93	2.29	2.49	1.7	3.34	16.28	4.66	186.8	125.5	63.4	51.4
					NP_001018006.1; NP_998839.1
					NP_001018006.1; NP_998839.1
FALSE	High	Master Protein	NP_001018146.1#NME1-NME2#654364#NME1-NME2 protein [Homo sapiens]	NME1-NME2	NP_001018146.1	0	40.894	51	7	16	7	1	267	30.1	8.92	66.89	7	1.279	1.939	1.417	1.068	0.911	1.514	2.337	0.00863411	0.00390723	0.00306568	0.835945	0.274574	0.0233299	0.00657087	0.0658178	0.0356843	0.0343414	0.858246	0.399228	0.07431	0.035553	2.99	8.85	3.46	2.54	1.02	6.11	14.47	69.2	88.5	134.3	98.1
					NP_001018146.1
					NP_001018146.1
					NP_001018146.1
					NP_001018146.1
					NP_001018146.1
					NP_001018146.1
					NP_001018146.1
FALSE	High	Master Protein	NP_001019397.1#ARF1#375#ADP-ribosylation factor 1 [Homo sapiens]#NP_001019398.1#ARF1#375#ADP-ribosylation factor 1 [Homo sapiens]#NP_001019399.1#ARF1#375#ADP-ribosylation factor 1 [Homo sapiens]#NP_001649.1#ARF1#375#ADP-ribosylation factor 1 [Homo sapiens]	ARF1	NP_001019397.1	0	43.78	46	8	23	4	1	181	20.7	6.8	97.4	8	0.823	1.743	2.66	1.309	0.947	1.423	2.18	0.10023	0.0172275	0.014805	0.0620486	0.357167	0.0154292	0.0103343	0.209179	0.0603556	0.0617047	0.115482	0.491115	0.0606492	0.0450779	7.87	9.28	23.7	6.28	11.01	9.84	3.84	67.4	51.1	117.5	179.3
					NP_001019397.1
					NP_001019397.1
					NP_001019397.1
					NP_001019397.1
FALSE	High	Master Protein	NP_001020029.1#SPTB#6710#spectrin beta chain, erythrocytic isoform a [Homo sapiens]#NP_001342365.1#SPTB#6710#spectrin beta chain, erythrocytic isoform a [Homo sapiens]#XP_024305467.1#SPTB#6710#spectrin beta chain, erythrocytic isoform X1 [Homo sapiens]#XP_016877101.1#SPTB#6710#spectrin beta chain, erythrocytic isoform X1 [Homo sapiens]	SPTB	NP_001020029.1	0	26.051	4	8	12	5	1	2328	267.7	5.39	37.99	8	0.861	0.954	0.799	2.653	1.166	0.974	0.913	0.0666371	0.705105	0.133865	0.00216908	0.123512	0.748855	0.150416	0.172822	0.746729	0.219671	0.0305009	0.228644	0.788088	0.234632	1.32	3.87	3.87	9.31	6.22	11.87	2.85	87.5	69.2	85.9	73.1
					NP_001020029.1
					NP_001020029.1
					NP_001020029.1
					NP_001020029.1
					NP_001020029.1
					NP_001020029.1; XP_005264574.1
					NP_001020029.1; XP_005264574.1
					NP_001020029.1; XP_005264574.1
FALSE	High	Master Protein	NP_001020366.1#CES1#1066#liver carboxylesterase 1 isoform a precursor [Homo sapiens]	CES1	NP_001020366.1	0	71.622	29	12	32	12	1	568	62.6	6.6	144.58	12	0.783	0.392	0.44	0.883	0.243	0.387	0.421	0.0132908	0.0158809	0.0167503	0.0794408	0.0381359	0.00587527	0.00914994	0.0780674	0.0581231	0.0671377	0.131083	0.107683	0.0447872	0.0415843	4.23	3.27	3.62	0.23	0.11	0.75	3.5	176.6	135.3	71.1	77.7
					NP_001020366.1
					NP_001020366.1
					NP_001020366.1
					NP_001020366.1
					NP_001020366.1
					NP_001020366.1
					NP_001020366.1
					NP_001020366.1
					NP_001020366.1
					NP_001020366.1
					NP_001020366.1
					NP_001020366.1
FALSE	High	Master Protein	NP_001022.1#RPS28#6234#40S ribosomal protein S28 [Homo sapiens]	RPS28	NP_001022.1	0	20.452	46	3	8	3	1	69	7.8	10.7	33.3	3	0.578	1.955	1.413	1.517	0.848	2.271	2.238	0.0150908	0.00710542	0.0696089	0.0180229	0.0249895	0.00630871	0.0044418	0.0794904	0.0395494	0.144169	0.0588717	0.0833032	0.0458688	0.0336612	5.8	6.9	4.17	13.3	3.03	14.25	8.67	67.8	39.2	134.1	91.9
					NP_001022.1
					NP_001022.1
					NP_001022.1
FALSE	High	Master Protein	NP_001036816.1#TPM3#7170#tropomyosin alpha-3 chain isoform Tpm3.2cy [Homo sapiens]	TPM3	NP_001036816.1	0	108.103	48	16	77	3	1	248	28.9	4.75	285.97	16	0.849	1.65	1.651	1.497	1.112	1.416	2.136	0.002966	0.0114858	0.00563127	0.0144885	0.0439974	0.0167539	0.00953566	0.0528507	0.0479112	0.0406453	0.0525375	0.118041	0.0621692	0.0425523	0.99	10.32	2.83	3.27	1.33	6.62	6.85	70.2	58.8	115.9	116
					NP_001036816.1
					NP_001036816.1
					NP_001036816.1
FALSE	High	Master Protein	NP_001076.2#SERPINA3#12#alpha-1-antichymotrypsin precursor [Homo sapiens]	SERPINA3	NP_001076.2	0	47.847	22	7	18	7	1	423	47.6	5.52	76.63	7	0.64	0.589	0.578	0.825	1.241	2.021	0.473	0.0125384	0.011779	0.00316522	0.0346451	0.0184655	0.0134383	0.00604272	0.0775041	0.0487856	0.0347302	0.0838453	0.0734312	0.0574618	0.0347202	0.42	4.83	1.97	0.8	1.07	16.31	2.85	109.3	69.7	62.1	63.2
					NP_001076.2
					NP_001076.2
					NP_001076.2
					NP_001076.2
					NP_001076.2
					NP_001076.2
					NP_001076.2
FALSE	High	Master Protein	NP_001091674.1#HNRNPF#3185#heterogeneous nuclear ribonucleoprotein F [Homo sapiens]#NP_001091678.1#HNRNPF#3185#heterogeneous nuclear ribonucleoprotein F [Homo sapiens]#NP_001091677.1#HNRNPF#3185#heterogeneous nuclear ribonucleoprotein F [Homo sapiens]#NP_001091675.1#HNRNPF#3185#heterogeneous nuclear ribonucleoprotein F [Homo sapiens]#NP_001091676.1#HNRNPF#3185#heterogeneous nuclear ribonucleoprot…	HNRNPF	NP_001091674.1	0	28.84	11	3	12	2	1	415	45.6	5.58	65.96	3	1.039	2.455	1.8	1.375	1.043	1.514	2.181	0.553876	0.000951985	0.0193508	0.0117445	0.223103	0.00514463	0.00382968	0.639046	0.0298505	0.0696394	0.0494485	0.351441	0.040987	0.0325182	13.08	5.22	15.03	2.18	3.59	1.25	1.66	65.4	62.1	155.7	117.6
					NP_001091674.1
					NP_001091674.1
FALSE	High	Master Protein	NP_001104026.1#FLNA#2316#filamin-A isoform 2 [Homo sapiens]	FLNA	NP_001104026.1	0	660.378	45	81	241	72	1	2647	280.6	6.06	1133.28	81	0.656	0.474	0.4	0.39	0.354	0.709	0.473	0.00199517	0.00493513	0.0033604	0.00318521	0.00345847	0.00952958	0.0048641	0.0495882	0.0356843	0.0353212	0.0323282	0.0408511	0.0508671	0.0347202	1.96	1.01	1.42	0.64	1.51	4.04	2.06	178	120.5	84.3	71.2
					NP_001104026.1
					NP_001104026.1
					NP_001104026.1
					NP_001104026.1
					NP_001104026.1
					NP_001104026.1
					NP_001104026.1
					NP_001104026.1
					NP_001104026.1
					NP_001104026.1
					NP_001104026.1
					NP_001104026.1
					NP_001104026.1
					NP_001104026.1
					NP_001104026.1
					NP_001104026.1
					NP_001104026.1
					NP_001104026.1
					NP_001104026.1
					NP_001104026.1
					NP_001104026.1
					NP_001104026.1
					NP_001104026.1
					NP_001104026.1
					NP_001104026.1
					NP_001104026.1
					NP_001104026.1
					NP_001104026.1
					NP_001104026.1
					NP_001104026.1
					NP_001104026.1
					NP_001104026.1
					NP_001104026.1
					NP_001104026.1
					NP_001104026.1
					NP_001104026.1
					NP_001104026.1
					NP_001104026.1
					NP_001104026.1
					NP_001104026.1
					NP_001104026.1
					NP_001104026.1
					NP_001104026.1
					NP_001104026.1
					NP_001104026.1
					NP_001104026.1
					NP_001104026.1
					NP_001104026.1
					NP_001104026.1
					NP_001104026.1
					NP_001104026.1
					NP_001104026.1
					NP_001104026.1
					NP_001104026.1
					NP_001104026.1
					NP_001104026.1
					NP_001104026.1
					NP_001104026.1
					NP_001104026.1
					NP_001104026.1
					NP_001104026.1
					NP_001104026.1
					NP_001104026.1
					NP_001104026.1
					NP_001104026.1
					NP_001104026.1
					NP_001104026.1
					NP_001104026.1
					NP_001104026.1
					NP_001104026.1
					NP_001104026.1
					NP_001104026.1
					NP_001104026.1; NP_001449.3
					NP_001104026.1; NP_001449.3
FALSE	High	Master Protein	NP_001116078.1#LAMP2#3920#lysosome-associated membrane glycoprotein 2 isoform C precursor [Homo sapiens]	LAMP2	NP_001116078.1	0	21.043	9	3	11	3	1	411	45.1	5.91	47.04	3	0.995	1.738	2.346	2.455	1.605	1.689	1.447	0.724609	0.00477204	0.00292055	0.00129032	0.0029053	0.0033609	0.00690333	0.779494	0.0356843	0.0337678	0.0290856	0.0376599	0.0342697	0.035553	4.74	0.08	3.22	4.45	5.97	3.73	7.16	61.2	58.4	106.5	143.9
					NP_001116078.1
					NP_001116078.1
					NP_001116078.1
FALSE	High	Master Protein	NP_001120963.2#ITGB2#3689#integrin beta-2 isoform 1 precursor [Homo sapiens]#NP_000202.3#ITGB2#3689#integrin beta-2 isoform 1 precursor [Homo sapiens]	ITGB2	NP_001120963.2	0	109.259	34	20	45	20	1	769	84.7	6.98	181.92	20	1.156	1.708	2.604	2.718	4.114	1.749	1.234	0.0727319	0.0343739	0.0212247	0.0107635	0.0153595	0.05067	0.119808	0.185206	0.0836047	0.0725533	0.0494485	0.070124	0.114993	0.200463	5	17.48	34.33	4.42	43.03	30.04	11.49	48.8	56.5	89.5	127.2
					NP_001120963.2
					NP_001120963.2
					NP_001120963.2
					NP_001120963.2
					NP_001120963.2
					NP_001120963.2
					NP_001120963.2
					NP_001120963.2
					NP_001120963.2
					NP_001120963.2
					NP_001120963.2
					NP_001120963.2
					NP_001120963.2
					NP_001120963.2
					NP_001120963.2
					NP_001120963.2
					NP_001120963.2
					NP_001120963.2
					NP_001120963.2
					NP_001120963.2
FALSE	High	Master Protein	NP_001139280.1#ITGAM#3684#integrin alpha-M isoform 1 precursor [Homo sapiens]	ITGAM	NP_001139280.1	0	118.78	21	19	49	18	1	1153	127.2	7.23	208.48	19	1.315	2.135	3.513	3.416	6.283	1.513	1.381	0.0241125	0.0155398	0.0112699	0.0120014	0.00959349	0.0517618	0.0187506	0.0986834	0.0573074	0.052901	0.0494485	0.0637002	0.116293	0.0602138	5.58	15.91	21.21	24.84	31.12	12.86	4.77	38.7	57.1	82.6	135.9
					NP_001139280.1
					NP_001139280.1
					NP_001139280.1
					NP_001139280.1
					NP_001139280.1
					NP_001139280.1
					NP_001139280.1
					NP_001139280.1
					NP_001139280.1
					NP_001139280.1
					NP_001139280.1
					NP_001139280.1
					NP_001139280.1
					NP_001139280.1
					NP_001139280.1
					NP_001139280.1
					NP_001139280.1
					NP_001139280.1
FALSE	High	Master Protein	NP_001145.1#ANXA5#308#annexin A5 [Homo sapiens]	ANXA5	NP_001145.1	0	194.262	79	24	109	23	1	320	35.9	5.05	448.17	24	1.155	1.163	0.715	0.874	0.477	1.415	0.452	0.0303055	0.0154219	0.00432357	0.0846583	0.000291009	0.00128118	0.000708183	0.115671	0.0573071	0.0390801	0.136168	0.0210409	0.0295371	0.0292685	6.45	0.34	0.22	6.95	0.7	1.87	0.73	110.4	129.6	125.2	80.7
					NP_001145.1
					NP_001145.1
					NP_001145.1
					NP_001145.1
					NP_001145.1
					NP_001145.1
					NP_001145.1
					NP_001145.1
					NP_001145.1
					NP_001145.1
					NP_001145.1
					NP_001145.1
					NP_001145.1
					NP_001145.1
					NP_001145.1
					NP_001145.1
					NP_001145.1
					NP_001145.1
					NP_001145.1
					NP_001145.1
					NP_001145.1
					NP_001145.1
					NP_001145.1
FALSE	High	Master Protein	NP_001158302.1#CA1#759#carbonic anhydrase 1 isoform a [Homo sapiens]#NP_001122303.1#CA1#759#carbonic anhydrase 1 isoform a [Homo sapiens]#NP_001729.1#CA1#759#carbonic anhydrase 1 isoform a [Homo sapiens]#NP_001122301.1#CA1#759#carbonic anhydrase 1 isoform a [Homo sapiens]#NP_001122302.1#CA1#759#carbonic anhydrase 1 isoform a [Homo sapiens]	CA1	NP_001158302.1	0	44.834	30	6	17	6	1	261	28.9	7.12	74.34	6	1.382	0.46	0.354	1.217	0.564	0.498	0.728	0.0381712	0.00506608	0.000925352	0.189945	0.00150223	0.0213947	0.00155549	0.132378	0.0356843	0.023154	0.241325	0.032074	0.0723055	0.0300189	7.41	1.06	0.03	24.03	0.42	3.97	1.69	129.2	178.6	57.5	44.3
					NP_001158302.1
					NP_001158302.1
					NP_001158302.1
					NP_001158302.1
					NP_001158302.1
					NP_001158302.1
FALSE	High	Master Protein	NP_001158886.1#LDHA#3939#L-lactate dehydrogenase A chain isoform 3 [Homo sapiens]	LDHA	NP_001158886.1	0	69.582	31	10	32	4	1	361	39.8	8.43	130.73	10	1.288	1.441	0.832	1.329	1.239	1.83	2.065	0.0138624	0.072654	0.0562009	0.0963698	0.0976235	0.0122759	0.00731987	0.0785647	0.127935	0.125653	0.145816	0.196399	0.0545441	0.0364618	1.78	7.44	5.52	1.17	10.89	3.91	8.28	72	93.9	103.8	65.6
					NP_001158886.1
					NP_001158886.1
					NP_001158886.1
					NP_001158886.1
FALSE	High	Master Protein	NP_001180303.1#RETN#56729#resistin precursor [Homo sapiens]#NP_065148.1#RETN#56729#resistin precursor [Homo sapiens]	RETN	NP_001180303.1	0	33.101	35	3	12	3	1	108	11.4	6.86	54.8	3	1.124	1.805	4.92	2.602	2.749	1.657	1.374	0.0353438	0.00607594	0.00516055	0.000492976	0.0164183	0.0159707	0.076221	0.125491	0.0382392	0.0406453	0.0280057	0.070124	0.0616079	0.145114	1.15	6.94	19.75	4.77	25.26	15.54	11.28	46.8	52.2	84.4	230.1
					NP_001180303.1
					NP_001180303.1
					NP_001180303.1
FALSE	High	Master Protein	NP_001185808.1#ATP5MF-PTCD1#100526740#ATP5J2-PTCD1 fusion protein [Homo sapiens]	ATP5MF-PTCD1	NP_001185808.1	0	16.388	3	2	12	2	1	749	84.1	8.72	46.13	2	0.924	2.362	1.813	2.265	1.12	1.803	2.37	0.292562	0.00283514	0.000897939	0.00317035	0.10674	0.00324508	0.00471247	0.411831	0.0338232	0.023154	0.0323282	0.208413	0.0340722	0.0344907	9.95	0.51	4	1.16	8.16	0.68	8.01	59.7	53.7	137.8	108.2
					NP_001185808.1
					NP_001185808.1
FALSE	High	Master Protein	NP_001203.1#C1QBP#708#complement component 1 Q subcomponent-binding protein, mitochondrial precursor [Homo sapiens]	C1QBP	NP_001203.1	0	40.785	22	4	12	4	1	282	31.3	4.84	74.33	4	0.902	1.401	1.147	1.856	1.346	1.385	3.285	0.348451	0.0584691	0.0770715	0.00821221	0.033817	0.0125547	0.0076249	0.465494	0.112024	0.153582	0.0441645	0.101366	0.0547812	0.0375113	0.05	16.42	2.27	2.95	9.13	4.85	20.87	63.9	65.7	89.5	80.1
					NP_001203.1
					NP_001203.1
					NP_001203.1
					NP_001203.1
FALSE	High	Master Protein	NP_001240837.1#AKR1C3#8644#aldo-keto reductase family 1 member C3 isoform 2 [Homo sapiens]	AKR1C3	NP_001240837.1	0	14.501	9	2	6	2	1	323	36.8	7.94	27.87	2	0.424	0.516	0.383	0.544	0.398	0.372	0.777	0.000416243	0.0189629	0.00617924	0.00723288	0.00356745	0.0166747	0.200008	0.0438617	0.0629285	0.0411088	0.0404161	0.0411751	0.0621692	0.2894	0.62	0.72	0.57	0.87	0.79	4.48	19.77	180.5	78.3	98.3	66.3
					NP_001240837.1
					NP_001240837.1
FALSE	High	Master Protein	NP_001243211.1#KRT8#3856#keratin, type II cytoskeletal 8 isoform 1 [Homo sapiens]	KRT8	NP_001243211.1	0	336.766	53	32	207	24	1	511	56.6	5.43	873.62	32	0.613	2.244	3.61	2.09	1.303	0.417	1.926	0.000885597	0.000148526	0.000174829	0.00011908	0.00207844	3.91712e-05	0.00159643	0.0444342	0.0161084	0.0215782	0.0135255	0.0349237	0.00642766	0.0300189	0.79	2.15	4.08	1.97	1.29	0.12	6.2	60.6	36.3	136	218.7
					NP_001243211.1
					NP_001243211.1
					NP_001243211.1
					NP_001243211.1
					NP_001243211.1
					NP_001243211.1
					NP_001243211.1
					NP_001243211.1
					NP_001243211.1
					NP_001243211.1
					NP_001243211.1
					NP_001243211.1
					NP_001243211.1
					NP_001243211.1
					NP_001243211.1
					NP_001243211.1
					NP_001243211.1
					NP_001243211.1
					NP_001243211.1
					NP_001243211.1
					NP_001243211.1
					NP_001243211.1
					NP_001243211.1
					NP_001243211.1
FALSE	High	Master Protein	NP_001244917.1#TYMP#1890#thymidine phosphorylase isoform 1 precursor [Homo sapiens]#NP_001107228.1#TYMP#1890#thymidine phosphorylase isoform 1 precursor [Homo sapiens]#NP_001107227.1#TYMP#1890#thymidine phosphorylase isoform 1 precursor [Homo sapiens]#NP_001944.1#TYMP#1890#thymidine phosphorylase isoform 1 precursor [Homo sapiens]	TYMP	NP_001244917.1	0	50.372	27	7	14	7	1	482	49.9	5.53	74.25	7	1.177	1.564	2.643	1.946	1.327	1.74	2.458	0.0731544	0.00496929	0.0192533	0.00611322	0.00668847	0.0158096	0.00348085	0.185294	0.0356843	0.0693933	0.0367021	0.0563963	0.0613363	0.0323643	9.65	7.23	3.63	1.26	3.69	2.83	2.59	61	71.9	91.3	145.2
					NP_001244917.1
					NP_001244917.1
					NP_001244917.1
					NP_001244917.1
					NP_001244917.1
					NP_001244917.1
					NP_001244917.1
FALSE	High	Master Protein	NP_001257412.1#TST#7263#thiosulfate sulfurtransferase [Homo sapiens]#NP_003303.2#TST#7263#thiosulfate sulfurtransferase [Homo sapiens]	TST	NP_001257412.1	0	39.891	37	8	19	8	1	297	33.4	7.25	77.93	8	0.904	1.37	3.816	1.381	1.106	0.889	1.348	0.157392	0.0138954	0.00824623	0.0454003	0.217678	0.265271	0.0663282	0.273117	0.0527938	0.0486657	0.0976781	0.345104	0.353201	0.131859	0.41	5.44	1.58	1.78	5.23	7.87	2.34	67.3	61.1	92.2	268.7
					NP_001257412.1
					NP_001257412.1
					NP_001257412.1
					NP_001257412.1
					NP_001257412.1
					NP_001257412.1
					NP_001257412.1
					NP_001257412.1
FALSE	High	Master Protein	NP_001264153.1#TAGLN2#8407#transgelin-2 isoform a [Homo sapiens]	TAGLN2	NP_001264153.1	0	153.474	52	10	58	10	1	220	24.4	8.25	303.32	10	1.239	1.812	1.336	1.034	0.671	1.635	8.576	0.0173063	0.00412312	0.0051504	0.47421	0.00578922	0.00301576	0.000152245	0.083202	0.0356843	0.0406453	0.529088	0.0538137	0.0336243	0.016974	3.48	1.61	1.01	1.19	2.54	1.16	6.77	47.1	55.1	85.7	59.8
					NP_001264153.1
					NP_001264153.1
					NP_001264153.1
					NP_001264153.1
					NP_001264153.1
					NP_001264153.1
					NP_001264153.1
					NP_001264153.1
					NP_001264153.1
					NP_001264153.1
FALSE	High	Master Protein	NP_001269316.1#IDH1#3417#isocitrate dehydrogenase [NADP] cytoplasmic [Homo sapiens]#NP_001269315.1#IDH1#3417#isocitrate dehydrogenase [NADP] cytoplasmic [Homo sapiens]#NP_005887.2#IDH1#3417#isocitrate dehydrogenase [NADP] cytoplasmic [Homo sapiens]	IDH1	NP_001269316.1	0	65.975	36	12	24	12	1	414	46.6	7.01	101.19	12	1.056	2.481	1.423	1.545	1.087	1.155	1.9	0.0808215	0.000812451	0.0133856	0.0249983	0.496859	0.0105078	0.0013956	0.190218	0.0298505	0.0574426	0.0711766	0.603822	0.0535504	0.0300189	1.52	5.29	3.28	1.29	3.45	0.72	0.46	68.3	73	169.4	98.3
					NP_001269316.1
					NP_001269316.1
					NP_001269316.1
					NP_001269316.1
					NP_001269316.1
					NP_001269316.1
					NP_001269316.1
					NP_001269316.1
					NP_001269316.1
					NP_001269316.1
					NP_001269316.1
					NP_001269316.1
FALSE	High	Master Protein	NP_001269633.1#PDIA6#10130#protein disulfide-isomerase A6 isoform a [Homo sapiens]	PDIA6	NP_001269633.1	0	105.908	29	9	33	9	1	492	53.9	5.33	170.34	9	0.977	2.019	1.904	2.21	1.179	2.239	1.772	0.669754	0.00431449	0.0264521	0.00391138	0.0484941	0.00444229	0.00557021	0.734053	0.0356843	0.0815436	0.0323282	0.122863	0.0376107	0.0347202	5.71	4.69	7.55	6.06	7.58	3.31	0.18	60	60.7	121.1	114.1
					NP_001269633.1
					NP_001269633.1
					NP_001269633.1
					NP_001269633.1
					NP_001269633.1
					NP_001269633.1
					NP_001269633.1
					NP_001269633.1
					NP_001269633.1
FALSE	High	Master Protein	NP_001276032.1#PRKCSH#5589#glucosidase 2 subunit beta isoform 3 precursor [Homo sapiens]#NP_001276033.1#PRKCSH#5589#glucosidase 2 subunit beta isoform 3 precursor [Homo sapiens]#XP_011526432.1#PRKCSH#5589#glucosidase 2 subunit beta isoform X1 [Homo sapiens]	PRKCSH	NP_001276032.1	0	74.374	27	10	32	10	1	535	60.2	4.41	125.46	10	0.841	2.191	2.034	1.444	1.35	2.235	1.682	0.129841	0.00112322	0.00343564	0.000937697	0.00754485	0.00232121	0.00407166	0.248237	0.0298505	0.0353337	0.0290856	0.059023	0.031825	0.0327758	4.33	1.9	6.61	0.04	4.82	0.46	4.07	62.1	54.8	142.9	126.7
					NP_001276032.1
					NP_001276032.1
					NP_001276032.1
					NP_001276032.1
					NP_001276032.1
					NP_001276032.1
					NP_001276032.1
					NP_001276032.1
					NP_001276032.1
					NP_001276032.1
FALSE	High	Master Protein	NP_001279.2#CLIC1#1192#chloride intracellular channel protein 1 [Homo sapiens]#NP_001274523.1#CLIC1#1192#chloride intracellular channel protein 1 [Homo sapiens]#NP_001274522.1#CLIC1#1192#chloride intracellular channel protein 1 [Homo sapiens]	CLIC1	NP_001279.2	0	55.022	59	10	22	10	1	241	26.9	5.17	98.95	10	0.743	2.003	1.469	1.324	1.053	1.113	1.647	0.0885755	0.00433454	0.0699603	0.0799895	0.0684256	0.0095906	0.00101119	0.197515	0.0356843	0.144524	0.131533	0.150612	0.0510785	0.0292685	3.04	4.18	13.34	2.54	0.29	2.4	1.01	77.4	58.6	157.9	113.7
					NP_001279.2
					NP_001279.2
					NP_001279.2
					NP_001279.2
					NP_001279.2
					NP_001279.2
					NP_001279.2
					NP_001279.2
					NP_001279.2
					NP_001279.2
FALSE	High	Master Protein	NP_001289617.1#APOE#348#apolipoprotein E isoform a precursor [Homo sapiens]	APOE	NP_001289617.1	0	128.574	56	19	65	19	1	343	39	6.24	266.37	19	0.946	1.417	1.376	2.646	8.903	2.153	1.025	0.242312	0.0286238	0.0119359	0.0131547	0.00230624	0.0106151	0.616461	0.360446	0.0758821	0.0532152	0.0505532	0.0358808	0.0535504	0.674714	5.12	4.56	6.01	7.16	10.93	17.5	0.01	43.1	42.3	53.5	55
					NP_001289617.1
					NP_001289617.1
					NP_001289617.1
					NP_001289617.1
					NP_001289617.1
					NP_001289617.1
					NP_001289617.1
					NP_001289617.1
					NP_001289617.1
					NP_001289617.1
					NP_001289617.1
					NP_001289617.1
					NP_001289617.1
					NP_001289617.1
					NP_001289617.1
					NP_001289617.1
					NP_001289617.1
					NP_001289617.1
					NP_001289617.1
FALSE	High	Master Protein	NP_001304946.1#APOA1#335#apolipoprotein A-I isoform 1 preproprotein [Homo sapiens]#NP_000030.1#APOA1#335#apolipoprotein A-I isoform 1 preproprotein [Homo sapiens]#NP_001304947.1#APOA1#335#apolipoprotein A-I isoform 1 preproprotein [Homo sapiens]	APOA1	NP_001304946.1	0	150.18	65	20	75	20	1	267	30.8	5.76	325.68	20	0.326	1	0.476	0.808	3.749	0.819	0.609	9.37412e-06	0.403304	0.000226092	0.0184087	0.000189789	0.000353069	0.00128505	0.0223666	0.465096	0.0215782	0.0597594	0.0201989	0.0227918	0.0292685	0.07	0.06	0.15	2.17	3.6	0.51	1.47	90.9	29.9	90.9	43.3
					NP_001304946.1
					NP_001304946.1
					NP_001304946.1
					NP_001304946.1
					NP_001304946.1
					NP_001304946.1
					NP_001304946.1
					NP_001304946.1
					NP_001304946.1
					NP_001304946.1
					NP_001304946.1
					NP_001304946.1
					NP_001304946.1
					NP_001304946.1
					NP_001304946.1
					NP_001304946.1
					NP_001304946.1
					NP_001304946.1
					NP_001304946.1
					NP_001304946.1
FALSE	High	Master Protein	NP_001306130.1#S100A8#6279#protein S100-A8 isoform d [Homo sapiens]#NP_002955.2#S100A8#6279#protein S100-A8 isoform d [Homo sapiens]	S100A8	NP_001306130.1	0	72.601	87	9	39	9	1	93	10.8	7.03	171.54	9	3.431	3.509	4.97	2.122	6.957	2.491	4.661	0.00255316	0.00137091	0.00155731	0.0283913	0.00126371	0.00134321	0.00251001	0.0528507	0.0298505	0.0251007	0.0753744	0.0312604	0.0295371	0.032328	6.41	3.76	5.18	20.63	14.35	2.04	3.84	27.5	94.5	96.5	136
					NP_001306130.1
					NP_001306130.1
					NP_001306130.1
					NP_001306130.1
					NP_001306130.1
					NP_001306130.1
					NP_001306130.1
					NP_001306130.1
					NP_001306130.1
FALSE	High	Master Protein	NP_001307995.1#APOC1#341#apolipoprotein C-I precursor [Homo sapiens]#NP_001636.1#APOC1#341#apolipoprotein C-I precursor [Homo sapiens]#NP_001307994.1#APOC1#341#apolipoprotein C-I precursor [Homo sapiens]	APOC1	NP_001307995.1	0	20.107	33	4	8	4	1	83	9.3	8.47	31.86	4	0.958	0.906	0.9	2.243	4.452	1.435	0.808	0.896027	0.459316	0.447948	0.00779824	0.00626999	0.0071912	0.134143	0.921517	0.524117	0.532074	0.0427738	0.0538137	0.0459207	0.214247	32.81	12.64	26.47	10.93	4.79	7.54	11.08	63.9	61.3	55.3	50.4
					NP_001307995.1
					NP_001307995.1
					NP_001307995.1
					NP_001307995.1
FALSE	High	Master Protein	NP_001308633.1#RPS9#6203#40S ribosomal protein S9 isoform a [Homo sapiens]#NP_001308631.1#RPS9#6203#40S ribosomal protein S9 isoform a [Homo sapiens]#NP_001308630.1#RPS9#6203#40S ribosomal protein S9 isoform a [Homo sapiens]#NP_001004.2#RPS9#6203#40S ribosomal protein S9 isoform a [Homo sapiens]	RPS9	NP_001308633.1	0.001	6.519	12	3	6	3	1	194	22.6	10.65	18.32	3	0.753	1.576	1.225	1.289	0.823	1.777	2.649	0.0762623	0.0122794	0.0227607	0.01383	0.120516	0.00379077	0.00233943	0.187126	0.0498278	0.0764888	0.0515599	0.224473	0.0356011	0.032328	1.22	7.19	6.48	7.3	13.26	4.33	9.66	71.2	57.1	115.2	88.3
					NP_001308633.1
					NP_001308633.1
					NP_001308633.1
FALSE	High	Master Protein	NP_001311230.1#RPN2#6185#dolichyl-diphosphooligosaccharide--protein glycosyltransferase subunit 2 isoform 4 precursor [Homo sapiens]	RPN2	NP_001311230.1	0	29.942	11	4	11	4	1	663	73	6.27	53.91	4	1.144	1.887	2.445	2.466	1.043	1.994	2.166	0.224962	0.0108507	0.0058366	0.00437636	0.560705	0.00863502	0.00703058	0.346297	0.0463146	0.0406453	0.0323282	0.658711	0.0475552	0.035553	4.74	15.11	2.34	5.65	1.07	8.67	7.3	57.2	64.1	107.9	134.8
					NP_001311230.1
					NP_001311230.1
					NP_001311230.1
					NP_001311230.1
FALSE	High	Master Protein	NP_001317178.1#HNRNPA3#220988#heterogeneous nuclear ribonucleoprotein A3 isoform a [Homo sapiens]#NP_919223.1#HNRNPA3#220988#heterogeneous nuclear ribonucleoprotein A3 isoform a [Homo sapiens]	HNRNPA3	NP_001317178.1	0	36.466	14	5	16	4	1	378	39.6	9.01	70.69	5	0.607	2.124	2.483	0.844	0.808	1.748	1.945	0.00508528	0.00053908	0.000572378	0.265638	0.0348559	0.000243387	0.000163622	0.0556889	0.0298505	0.023154	0.319691	0.103184	0.021963	0.016974	3.11	2.68	3.35	10.6	3.16	2.22	2.13	69	41.9	146.7	171.4
					NP_001317178.1
					NP_001317178.1
					NP_001317178.1
					NP_001317178.1
FALSE	High	Master Protein	NP_001341500.1#AHSG#197#alpha-2-HS-glycoprotein isoform 1 preproprotein [Homo sapiens]	AHSG	NP_001341500.1	0	59.177	26	7	27	7	1	368	39.4	5.72	119.64	7	1.387	0.77	0.451	0.548	0.918	0.688	0.647	0.00279561	0.0412534	0.000792251	0.0264708	0.196324	0.00248513	0.0106112	0.0528507	0.0937435	0.023154	0.0738705	0.321944	0.0320392	0.0454965	3.38	7.21	1.15	2.8	8.57	2.16	2.6	124.3	172.4	95.7	56
					NP_001341500.1
					NP_001341500.1
					NP_001341500.1
					NP_001341500.1
					NP_001341500.1
					NP_001341500.1
					NP_001341500.1
FALSE	High	Master Protein	NP_001341935.1#NPM1#4869#nucleophosmin isoform 1 [Homo sapiens]#NP_002511.1#NPM1#4869#nucleophosmin isoform 1 [Homo sapiens]	NPM1	NP_001341935.1	0	79.827	28	6	24	6	1	294	32.6	4.78	137.37	6	0.872	3.671	1.675	1.195	0.962	1.732	2.069	0.098981	0.00580592	0.0216175	0.260172	0.743107	0.00539679	0.00622187	0.208795	0.0382392	0.073475	0.314633	0.805568	0.0420808	0.0349303	4.85	19.99	17.55	11.39	7.3	4.09	9.75	59.9	51.5	219.8	100.3
					NP_001341935.1
					NP_001341935.1
					NP_001341935.1
					NP_001341935.1
					NP_001341935.1
					NP_001341935.1
FALSE	High	Master Protein	NP_001344607.1#LGALS3#3958#galectin-3 isoform 3 [Homo sapiens]	LGALS3	NP_001344607.1	0	30.791	17	4	14	4	1	264	27.8	8.94	66.29	4	1.03	2.556	1.973	0.953	1.398	1.422	1.482	0.236804	0.0004012	0.00198368	0.70619	0.00783074	0.00999537	0.000998977	0.355578	0.0298505	0.0275277	0.742605	0.0598101	0.0527632	0.0292685	2.93	4.26	6.2	1.3	3.69	2.37	2.4	67.4	71.1	173.3	133.2
					NP_001344607.1
					NP_001344607.1
					NP_001344607.1
					NP_001344607.1
FALSE	High	Master Protein	NP_001349460.1#CKB#1152#creatine kinase B-type isoform 2 [Homo sapiens]	CKB	NP_001349460.1	0	23.09	10	3	11	3	1	405	44.9	6.11	52.22	3	0.406	0.458	0.351	0.418	0.26	0.289	0.389	0.00121472	0.000908786	0.00342527	0.00463612	0.00332917	0.00133931	6.09704e-05	0.0444342	0.0298505	0.0353337	0.0333186	0.0399166	0.0295371	0.016974	0.63	0.39	0.56	1.48	0.27	0.5	0.07	225.7	87.1	102.5	77.7
					NP_001349460.1
					NP_001349460.1
					NP_001349460.1
FALSE	High	Master Protein	NP_001393.1#EEF1A1#1915#elongation factor 1-alpha 1 [Homo sapiens]	EEF1A1	NP_001393.1	0	75.628	37	12	32	12	1	462	50.1	9.01	141.03	12	0.76	1.943	1.719	1.477	0.843	2.801	2.653	0.0196774	0.0302973	0.0239393	0.0238105	0.0353129	0.0192107	0.00834083	0.0898227	0.0766947	0.0781384	0.0682833	0.104068	0.0676066	0.0393836	0.86	13.77	11.67	10.98	2.23	26.18	14.02	60.6	46.5	117.7	105.2
					NP_001393.1
					NP_001393.1
					NP_001393.1
					NP_001393.1
					NP_001393.1
					NP_001393.1
					NP_001393.1
					NP_001393.1
					NP_001393.1
					NP_001393.1
					NP_001393.1
					NP_001393.1
FALSE	High	Master Protein	NP_001419.1#ENO1#2023#alpha-enolase isoform 1 [Homo sapiens]	ENO1	NP_001419.1	0	195.78	58	20	76	17	1	434	47.1	7.39	351.68	20	1.286	1.518	1.358	1.265	0.986	1.557	2.25	0.0106298	0.00323899	0.00559359	0.00593847	0.940262	0.00472618	0.00173	0.0728813	0.0356843	0.0406453	0.0366576	0.951024	0.0387514	0.0300189	0.61	0.97	3.88	3.52	4.72	3.01	3.65	71.3	93.1	110.4	95.1
					NP_001419.1
					NP_001419.1
					NP_001419.1
					NP_001419.1
					NP_001419.1
					NP_001419.1
					NP_001419.1
					NP_001419.1
					NP_001419.1
					NP_001419.1
					NP_001419.1
					NP_001419.1
					NP_001419.1
					NP_001419.1
					NP_001419.1
					NP_001419.1
					NP_001419.1
FALSE	High	Master Protein	NP_001435.1#FABP5#2171#fatty acid-binding protein 5 [Homo sapiens]	FABP5	NP_001435.1	0	13.16	22	2	4	2	1	135	15.2	7.01	17.83	2	1.002	2.109	1.008	0.814	0.896	1.364	1.62	0.959183	0.00598635	0.83881	0.0120205	0.0226708	0.00334449	0.00595719	0.965659	0.0382392	0.862301	0.0494485	0.080495	0.0342697	0.0347202	12.4	0.17	6.74	3.52	0.67	4.11	9.11	82.7	82.8	169.6	80.9
					NP_001435.1
					NP_001435.1
FALSE	High	Master Protein	NP_001531.1#HSPB1#3315#heat shock protein beta-1 [Homo sapiens]	HSPB1	NP_001531.1	0	48.621	51	7	19	7	1	205	22.8	6.4	87.77	7	0.246	0.655	0.348	0.514	0.806	0.874	0.479	0.00270018	0.00941879	0.00318966	0.00238974	0.0698173	0.0742212	0.000330343	0.0528507	0.0434685	0.0347302	0.0313292	0.153392	0.145477	0.0222352	0.21	1.92	1.62	1.63	2.62	0.41	0.47	163.4	40.1	107.4	56.9
					NP_001531.1
					NP_001531.1
					NP_001531.1
					NP_001531.1
					NP_001531.1
					NP_001531.1
					NP_001531.1
FALSE	High	Master Protein	NP_001604.1#ACTA2#59#actin, aortic smooth muscle [Homo sapiens]#NP_001135417.1#ACTA2#59#actin, aortic smooth muscle [Homo sapiens]#NP_001307784.1#ACTA2#59#actin, aortic smooth muscle [Homo sapiens]	ACTA2	NP_001604.1	0	256.905	56	18	192	7	1	377	42	5.39	834.81	18	0.47	0.155	0.114	0.138	0.123	0.256	0.147	0.000363221	0.00499023	0.00568617	0.0036263	0.00506344	0.0082161	0.00422426	0.0438617	0.0356843	0.0406453	0.0323282	0.0518513	0.0475552	0.0327758	0.53	0.01	0.05	0.39	0.02	1.08	0.18	334.2	156.9	50.6	37.3
					NP_001604.1
					NP_001604.1
					NP_001604.1
					NP_001604.1
					NP_001604.1
					NP_001604.1
					NP_001604.1
FALSE	High	Master Protein	NP_001616.1#AK2#204#adenylate kinase 2, mitochondrial isoform a [Homo sapiens]	AK2	NP_001616.1	0	39.54	32	5	13	5	1	239	26.5	7.81	62.3	5	0.842	2.386	1.758	2.05	1.206	1.705	1.862	0.0515988	0.00610127	0.00575715	0.00574424	0.0537795	0.0228226	0.0162327	0.153002	0.0382392	0.0406453	0.0366576	0.128536	0.0742901	0.0568742	5.41	12.93	8.73	6.58	0.39	10.82	18.27	62.8	52.9	150.1	111.9
					NP_001616.1
					NP_001616.1
					NP_001616.1
					NP_001616.1
					NP_001616.1
FALSE	High	Master Protein	NP_001634.1#APOA2#336#apolipoprotein A-II preproprotein [Homo sapiens]	APOA2	NP_001634.1	0	31.971	61	5	16	5	1	100	11.2	6.62	79.04	5	0.373	0.862	0.408	0.766	2.093	0.923	0.803	0.0292519	0.121745	0.0168704	0.0562548	0.00020953	0.0280978	0.0133358	0.113304	0.183386	0.0671377	0.110267	0.0201989	0.0835928	0.0516545	4.89	1.22	4.78	0.59	2.54	2.26	3.81	112.1	41.8	94.1	45.7
					NP_001634.1
					NP_001634.1
					NP_001634.1
					NP_001634.1
					NP_001634.1
FALSE	High	Master Protein	NP_001651.1#ARF4#378#ADP-ribosylation factor 4 [Homo sapiens]	ARF4	NP_001651.1	0	39.295	48	8	19	5	1	180	20.5	7.14	81.11	8	0.835	2.097	1.663	1.746	1.112	2.23	2.73	0.325384	0.00795153	0.00241021	0.0193774	0.395756	0.00026741	0.00169198	0.444146	0.0401107	0.0307528	0.0615757	0.524014	0.0220014	0.0300189	25.62	13.66	5.46	13.47	19.05	0.99	3.93	59.7	49.8	125.3	99.3
					NP_001651.1
					NP_001651.1
					NP_001651.1
					NP_001651.1
					NP_001651.1
					NP_001651.1; NP_001019397.1
					NP_001651.1; NP_001019397.1
FALSE	High	Master Protein	NP_001677.2#ATP5F1B#506#ATP synthase subunit beta, mitochondrial precursor [Homo sapiens]	ATP5F1B	NP_001677.2	0	257.785	60	21	87	21	1	529	56.5	5.4	472.41	21	0.635	2.615	1.773	1.903	0.998	1.7	2.486	0.000210891	0.000127846	0.00127897	0.000113555	0.334225	0.0016604	0.000335485	0.0425375	0.0161084	0.023154	0.0135255	0.471034	0.0295371	0.0222352	0.55	1.53	1.24	1.27	0.05	0.66	3.26	61.1	38.5	159.1	106.7
					NP_001677.2
					NP_001677.2
					NP_001677.2
					NP_001677.2
					NP_001677.2
					NP_001677.2
					NP_001677.2
					NP_001677.2
					NP_001677.2
					NP_001677.2
					NP_001677.2
					NP_001677.2
					NP_001677.2
					NP_001677.2
					NP_001677.2
					NP_001677.2
					NP_001677.2
					NP_001677.2
					NP_001677.2
					NP_001677.2
					NP_001677.2
FALSE	High	Master Protein	NP_001681.2#ATP6V1A#523#V-type proton ATPase catalytic subunit A [Homo sapiens]	ATP6V1A	NP_001681.2	0	29.135	14	6	10	6	1	617	68.3	5.52	41.28	6	1.052	1.57	2.132	1.706	1.526	2.037	1.415	0.784604	0.0503028	0.173422	0.0172913	0.0163923	0.00865003	0.0304491	0.831659	0.103646	0.258778	0.0578639	0.070124	0.0475552	0.0785423	9.04	12.28	70.94	10.83	10.74	13.78	14.01	68.1	62.1	107	145.3
					NP_001681.2
					NP_001681.2
					NP_001681.2
					NP_001681.2
					NP_001681.2
					NP_001681.2
FALSE	High	Master Protein	NP_001716.2#BPI#671#bactericidal permeability-increasing protein precursor [Homo sapiens]	BPI	NP_001716.2	0	34.991	17	5	13	4	1	487	53.9	9.38	62.2	5	1.64	2.401	2.754	2.974	2.353	1.257	1.176	0.148583	0.00559854	0.00390452	0.00570839	0.00694159	0.0118149	0.153918	0.264896	0.0382392	0.0375652	0.0366576	0.0567442	0.0545441	0.238938	13.74	9.03	8.45	14.08	2.2	3.63	9.49	52.1	85.4	130.2	141.6
					NP_001716.2
					NP_001716.2
					NP_001716.2
					NP_001716.2
FALSE	High	Master Protein	NP_001728.1#C9#735#complement component C9 preproprotein [Homo sapiens]	C9	NP_001728.1	0	49.87	17	7	17	7	1	559	63.1	5.59	78.44	7	1.014	0.82	0.77	2.022	3.79	1.159	0.644	0.77741	0.0342725	0.0142852	0.00362819	0.00124909	0.0534287	0.0227735	0.827689	0.0834429	0.0605408	0.0323282	0.0312604	0.119253	0.0665901	20.4	4.07	1.98	0.48	9.74	7.63	2.68	72	73.1	56.6	55.4
					NP_001728.1
					NP_001728.1
					NP_001728.1
					NP_001728.1
					NP_001728.1
					NP_001728.1
					NP_001728.1
FALSE	High	Master Protein	NP_001839.2#COL6A1#1291#collagen alpha-1(VI) chain precursor [Homo sapiens]	COL6A1	NP_001839.2	0	31.114	9	8	16	8	1	1028	108.5	5.43	63.65	8	1.286	0.411	0.367	0.383	0.271	0.429	0.377	0.0364277	0.0217062	0.0209408	0.00838496	0.00197109	0.00108635	0.00385244	0.128765	0.06606	0.0722035	0.0441645	0.0345811	0.0295371	0.0325541	4.44	0.76	0.92	0.44	0.52	1.05	1.96	178.8	226.1	72.3	65.5
					NP_001839.2
					NP_001839.2
					NP_001839.2
					NP_001839.2
					NP_001839.2
					NP_001839.2
					NP_001839.2
					NP_001839.2
FALSE	High	Master Protein	NP_001853.2#COX5B#1329#cytochrome c oxidase subunit 5B, mitochondrial precursor [Homo sapiens]	COX5B	NP_001853.2	0	10.778	18	2	5	2	1	129	13.7	8.81	21.16	2	0.846	1.812	2.125	2.145	1.288	1.222	1.706	0.0264399	0.006378	0.00258431	0.00539721	0.0322777	0.19108	0.019134	0.105318	0.0383568	0.0324535	0.0355739	0.0987366	0.277301	0.0611979	3.14	4.67	4.47	14.15	9.54	24.86	4.86	67.5	55.4	121	139.6
					NP_001853.2
					NP_001853.2
FALSE	High	Master Protein	NP_001900.1#CTSD#1509#cathepsin D preproprotein [Homo sapiens]	CTSD	NP_001900.1	0	112.324	37	12	55	12	1	412	44.5	6.54	235.78	12	0.575	0.92	1.106	0.946	1.11	2.075	1.138	0.00137413	0.053611	0.15553	0.320215	0.0216831	0.00077463	0.0447932	0.0467843	0.107903	0.24527	0.373976	0.0781507	0.0288785	0.100144	0.45	3.78	8.12	6.18	2.7	2.96	4.91	92.6	50.8	81.6	102.5
					NP_001900.1
					NP_001900.1
					NP_001900.1
					NP_001900.1
					NP_001900.1
					NP_001900.1
					NP_001900.1
					NP_001900.1
					NP_001900.1
					NP_001900.1
					NP_001900.1
					NP_001900.1
FALSE	High	Master Protein	NP_001918.3#DES#1674#desmin [Homo sapiens]	DES	NP_001918.3	0	183.262	56	26	89	21	1	470	53.5	5.27	364.64	26	0.401	0.094	0.094	0.082	0.071	0.093	0.081	0.00212863	0.00184184	0.00352731	0.00270415	0.00125256	0.00201518	0.00159933	0.0523599	0.0304165	0.0361209	0.0317817	0.0312604	0.0295371	0.0300189	0.29	0.08	0.01	0.11	0.12	0.04	0.03	418.7	165.5	39.2	39.3
					NP_001918.3
					NP_001918.3
					NP_001918.3
					NP_001918.3
					NP_001918.3
					NP_001918.3
					NP_001918.3
					NP_001918.3
					NP_001918.3
					NP_001918.3
					NP_001918.3
					NP_001918.3
					NP_001918.3
					NP_001918.3
					NP_001918.3
					NP_001918.3
					NP_001918.3
					NP_001918.3
					NP_001918.3
					NP_001918.3
					NP_001918.3
					NP_001918.3; XP_006717563.1
					NP_001918.3; XP_006717563.1
					NP_001918.3; XP_006717563.1
FALSE	High	Master Protein	NP_001963.1#ELANE#1991#neutrophil elastase preproprotein [Homo sapiens]#XP_011526077.1#ELANE#1991#neutrophil elastase isoform X1 [Homo sapiens]#XP_011526078.1#ELANE#1991#neutrophil elastase isoform X1 [Homo sapiens]	ELANE	NP_001963.1	0	8.79	9	3	9	3	1	267	28.5	9.35	28.02	3	2.12	2.415	4.882	2.823	3.556	1.61	2.743	0.00549268	0.00763282	0.00921974	0.00413303	0.0117506	0.0287287	0.0317682	0.0574093	0.0395911	0.0505411	0.0323282	0.070124	0.0836258	0.0804658	10.81	12.97	36.39	14.67	3.38	18.02	14.68	38.1	86.7	94.8	186.2
					NP_001963.1
					NP_001963.1
					NP_001963.1
FALSE	High	Master Protein	NP_002115.2#HLA-DRB1#3123#major histocompatibility complex, class II, DR beta 1 precursor [Homo sapiens]	HLA-DRB1	NP_002115.2	0	10.448	10	3	6	3	1	266	29.9	7.74	19.61	3	0.704	1.706	0.891	5.316	1.307	1.119	1.36	0.0209316	0.0225814	0.0649296	0.00754006	0.0566856	0.203727	0.00475193	0.0923945	0.0667163	0.136874	0.0416449	0.13126	0.283767	0.0346731	1.22	14.99	2.48	35.15	3.43	13	4.57	60.6	42.7	89.1	52.8
					NP_002115.2
					NP_002115.2
					NP_002115.2
FALSE	High	Master Protein	NP_002148.1#HSPE1#3336#10 kDa heat shock protein, mitochondrial [Homo sapiens]	HSPE1	NP_002148.1	0	54.174	75	8	33	8	1	102	10.9	8.92	124.08	8	0.798	3.024	3.503	3.349	1.421	1.509	2.539	0.0306911	0.00163214	0.00510336	9.17342e-05	0.0096025	0.0110335	0.00279606	0.116236	0.0298505	0.0406453	0.0135255	0.0637002	0.0536104	0.032328	3.25	7.27	20.87	1.12	7.49	10.52	10.6	46.7	37.2	139.7	163.6
					NP_002148.1
					NP_002148.1
					NP_002148.1
					NP_002148.1
					NP_002148.1
					NP_002148.1
					NP_002148.1
					NP_002148.1
FALSE	High	Master Protein	NP_002267.2#KRT19#3880#keratin, type I cytoskeletal 19 [Homo sapiens]	KRT19	NP_002267.2	0	210.511	57	23	116	16	1	400	44.1	5.14	480.51	23	0.715	2.963	2.933	1.135	0.787	0.473	1.412	0.024999	0.00257104	0.0023384	0.114653	0.0166837	0.00723006	0.00862292	0.101098	0.0334255	0.0304756	0.164416	0.0704553	0.0459207	0.0403502	1.47	7.09	11.01	11.38	3.1	3.32	6.93	69.6	49.8	206.2	204.1
					NP_002267.2
					NP_002267.2
					NP_002267.2
					NP_002267.2
					NP_002267.2
					NP_002267.2
					NP_002267.2
					NP_002267.2
					NP_002267.2
					NP_002267.2
					NP_002267.2
					NP_002267.2
					NP_002267.2
					NP_002267.2
					NP_002267.2
					NP_002267.2
					NP_002267.2; NP_000413.1
					NP_002267.2; NP_000413.1
					NP_002267.2; NP_000413.1
					NP_002267.2; NP_000413.1
					NP_002267.2; NP_000413.1
FALSE	High	Master Protein	NP_002334.2#LTF#4057#lactotransferrin isoform 1 preproprotein [Homo sapiens]	LTF	NP_002334.2	0	311.526	63	36	132	36	1	710	78.1	8.12	628.4	36	2.135	2.103	4.71	1.415	8.213	1.466	2.86	0.0150144	0.0180655	0.0103158	0.0417611	0.00570128	0.0578402	0.0120151	0.0794904	0.0606923	0.0508545	0.0925695	0.0538137	0.123551	0.0486724	5.07	3.63	2.53	10.46	17.22	5.22	1.93	33.6	71.7	68.9	162.1
					NP_002334.2
					NP_002334.2
					NP_002334.2
					NP_002334.2
					NP_002334.2
					NP_002334.2
					NP_002334.2
					NP_002334.2
					NP_002334.2
					NP_002334.2
					NP_002334.2
					NP_002334.2
					NP_002334.2
					NP_002334.2
					NP_002334.2
					NP_002334.2
					NP_002334.2
					NP_002334.2
					NP_002334.2
					NP_002334.2
					NP_002334.2
					NP_002334.2
					NP_002334.2
					NP_002334.2
					NP_002334.2
					NP_002334.2
					NP_002334.2
					NP_002334.2
					NP_002334.2
					NP_002334.2
					NP_002334.2
					NP_002334.2
					NP_002334.2
					NP_002334.2
					NP_002334.2
					NP_002334.2
FALSE	High	Master Protein	NP_002336.1#LUM#4060#lumican precursor [Homo sapiens]	LUM	NP_002336.1	0	128.13	41	12	64	12	1	338	38.4	6.61	308.14	12	1.894	0.173	0.145	0.31	0.202	0.844	0.169	0.000594944	0.00236524	0.00431722	0.00127347	0.00285911	0.0568233	0.0053872	0.0444342	0.033094	0.0390801	0.0290856	0.0376599	0.122507	0.0347202	2.07	0.11	0.22	0.31	0.02	1.13	0.62	171.5	312.9	29.1	24.9
					NP_002336.1
					NP_002336.1
					NP_002336.1
					NP_002336.1
					NP_002336.1
					NP_002336.1
					NP_002336.1
					NP_002336.1
					NP_002336.1
					NP_002336.1
					NP_002336.1
					NP_002336.1
FALSE	High	Master Protein	NP_002768.3#PRTN3#5657#myeloblastin precursor [Homo sapiens]	PRTN3	NP_002768.3	0	20.565	11	3	15	3	1	256	27.8	8.35	57.86	3	3.589	11.486	30.007	13.092	16.059	2.942	7.518	0.0161533	0.00701172	0.00415219	0.00878615	0.00709435	0.0196272	0.012522	0.081688	0.0395494	0.0386997	0.0450833	0.0567442	0.0685661	0.0501302	7.49	6.27	3.3	7.11	0.49	21.46	21.94	9.3	34.4	109.1	274.6
					NP_002768.3
					NP_002768.3
					NP_002768.3
FALSE	High	Master Protein	NP_002769.1#PSAP#5660#prosaposin isoform a preproprotein [Homo sapiens]	PSAP	NP_002769.1	0	68.019	21	10	29	10	1	524	58.1	5.17	113.7	10	1.131	1.364	2.527	0.738	2.319	5.341	2.571	0.0177734	0.145803	0.0337233	0.13482	0.0155549	0.00530848	0.00353467	0.0846454	0.205	0.0949144	0.184661	0.070124	0.0418775	0.0323643	4.25	26.26	30.77	2.24	20.29	19.56	12.63	46.7	54.3	62	117.9
					NP_002769.1
					NP_002769.1
					NP_002769.1
					NP_002769.1
					NP_002769.1
					NP_002769.1
					NP_002769.1
					NP_002769.1
					NP_002769.1
					NP_002769.1
FALSE	High	Master Protein	NP_002799.3#PSMD2#5708#26S proteasome non-ATPase regulatory subunit 2 isoform 1 [Homo sapiens]	PSMD2	NP_002799.3	0	24.463	6	4	8	4	1	908	100.1	5.2	37.44	4	0.984	1.293	1.06	2.761	0.835	1.115	1.015	0.579533	0.27978	0.419883	0.00587544	0.163519	0.54864	0.703691	0.661927	0.346242	0.510883	0.0366576	0.283338	0.619231	0.75665	7.39	9.86	14.99	15.44	12.6	32.16	31.09	75.8	73.6	98	83.8
					NP_002799.3
					NP_002799.3
					NP_002799.3
					NP_002799.3
FALSE	High	Master Protein	NP_002926.2#RNASE3#6037#eosinophil cationic protein precursor [Homo sapiens]	RNASE3	NP_002926.2	0	13.667	23	3	6	3	1	160	18.4	10.02	21.77	3	1.418	1.447	2.119	1.903	2.001	1.424	1.572	0.00172336	0.0796704	0.0287433	0.00625163	0.0013664	0.0249411	0.112294	0.0469944	0.136955	0.0872537	0.0367021	0.0316528	0.0773856	0.190836	3.67	9.73	1.42	6.6	0.9	11.47	21.29	61.1	88.8	88.4	127.8
					NP_002926.2
					NP_002926.2
					NP_002926.2
FALSE	High	Master Protein	NP_002956.1#S100A9#6280#protein S100-A9 [Homo sapiens]	S100A9	NP_002956.1	0	109.765	82	8	51	8	1	114	13.2	6.13	259.06	8	2.628	2.49	3.197	2.137	4.8	1.885	4.221	0.00565728	0.00787925	0.00975635	0.00991996	0.00709144	0.00762218	0.00333954	0.0574093	0.0398303	0.0505411	0.0475281	0.0567442	0.0460418	0.0323643	14.16	20.44	26.51	19.12	31.81	3.44	15.78	35.8	93.9	88.3	114.3
					NP_002956.1
					NP_002956.1
					NP_002956.1
					NP_002956.1
					NP_002956.1
					NP_002956.1
					NP_002956.1
					NP_002956.1
FALSE	High	Master Protein	NP_003135.2#SSR1#6745#translocon-associated protein subunit alpha isoform 1 precursor [Homo sapiens]	SSR1	NP_003135.2	0	19.889	8	2	11	2	1	286	32.2	4.49	41.77	2	1.003	2.026	2.565	3.245	1.151	2.665	2.247	0.83477	0.0215376	0.0114443	0.00392693	0.333544	0.00964568	0.016602	0.878589	0.0658829	0.0530345	0.0323282	0.470631	0.0512574	0.0574927	10.89	23.4	5.88	15.27	25.58	20.98	25.59	50.7	50.8	102.7	124.2
					NP_003135.2
					NP_003135.2
					NP_003225.2
					NP_003225.2
FALSE	High	Master Protein	NP_003285.2#TPSAB1#7177#tryptase alpha/beta-1 precursor [Homo sapiens]	TPSAB1	NP_003285.2	0	19.873	24	6	15	6	1	275	30.5	7.11	44.9	6	0.824	0.28	0.204	0.208	0.168	0.466	0.221	0.00746924	0.0043823	0.0052138	0.00274394	0.00155335	0.00326702	0.00284427	0.0614538	0.0356843	0.0406453	0.0317817	0.0325114	0.0340722	0.032328	2.44	1.45	1	0.18	0.27	0.94	0.91	240.2	193	67.3	49.1
					NP_003285.2
					NP_003285.2
					NP_003285.2
					NP_003285.2
					NP_003285.2
					NP_003285.2
FALSE	High	Master Protein	NP_003290.1#HSP90B1#7184#endoplasmin precursor [Homo sapiens]	HSP90B1	NP_003290.1	0	229.892	43	31	109	30	1	803	92.4	4.84	469.47	31	0.64	2.604	2.218	1.859	1.087	3.242	2.397	0.00687466	0.00886447	0.0126436	0.0165236	0.0211563	0.00492383	0.0115944	0.0585819	0.0418824	0.0547157	0.0562463	0.0771849	0.0400964	0.0483383	1.54	12.51	21.76	19.3	0.86	0.11	3.96	54	35.5	140.6	119.8
					NP_003290.1
					NP_003290.1
					NP_003290.1
					NP_003290.1
					NP_003290.1
					NP_003290.1
					NP_003290.1
					NP_003290.1
					NP_003290.1
					NP_003290.1
					NP_003290.1
					NP_003290.1
					NP_003290.1
					NP_003290.1
					NP_003290.1
					NP_003290.1
					NP_003290.1
					NP_003290.1
					NP_003290.1
					NP_003290.1
					NP_003290.1
					NP_003290.1
					NP_003290.1
					NP_003290.1
					NP_003290.1
					NP_003290.1
					NP_003290.1
					NP_003290.1
					NP_003290.1
					NP_003290.1
FALSE	High	Master Protein	NP_003320.2#TXN#7295#thioredoxin isoform 1 [Homo sapiens]	TXN	NP_003320.2	0	37.505	51	6	21	6	1	105	11.7	4.92	83.68	6	0.941	2.283	1.934	1.251	0.966	1.114	2.245	0.0258333	0.00162197	0.00782478	0.400292	0.240946	0.0713781	0.00263125	0.103074	0.0298505	0.0467918	0.456547	0.36891	0.142861	0.032328	1.48	2.5	11.18	12.07	4.47	1.9	9.6	69.3	65.8	158.2	134
					NP_003320.2
					NP_003320.2
					NP_003320.2
					NP_003320.2
					NP_003320.2
					NP_003320.2
FALSE	High	Master Protein	NP_003370.2#EZR#7430#ezrin [Homo sapiens]#NP_001104547.1#EZR#7430#ezrin [Homo sapiens]	EZR	NP_003370.2	0	97.096	31	15	39	11	1	586	69.4	6.27	163.25	15	0.767	2.945	1.56	1.022	0.816	1.06	2.11	0.0842373	0.000847566	0.00892966	0.869818	0.00618853	0.55835	0.00448434	0.19326	0.0298505	0.0505411	0.883457	0.0538137	0.629892	0.0337528	5.03	3.98	5.28	4.19	1.4	0.92	2.26	70.9	54.4	207.6	113.1
					NP_003370.2
					NP_003370.2
					NP_003370.2
					NP_003370.2
					NP_003370.2
					NP_003370.2
					NP_003370.2
					NP_003370.2
					NP_003370.2
					NP_003370.2
					NP_003370.2
FALSE	High	Master Protein	NP_003532.1#HIST1H4K#8362#histone H4 [Homo sapiens]#NP_003534.1#HIST1H4H#8365#histone H4 [Homo sapiens]#NP_778224.1#HIST4H4#121504#histone H4 [Homo sapiens]#NP_003530.1#HIST1H4D#8360#histone H4 [Homo sapiens]#NP_003486.1#HIST1H4I#8294#histone H4 [Homo sapiens]#NP_001029249.1#HIST2H4B#554313#histone H4 [Homo sapiens]#NP_003539.1#HIST2H4A#8370#histone H4 [Homo sapiens]#NP_003533.1#HIST1H4C#8364#his…	HIST1H4K	NP_003532.1	0	73.118	51	6	43	6	1	103	11.4	11.36	166.2	6	1.134	0.83	2.845	1.021	2.905	0.599	0.67	0.139846	0.0313067	0.000177823	0.286039	0.00016682	0.00178803	0.00329637	0.255581	0.0785465	0.0215782	0.341415	0.0201989	0.0295371	0.0323643	4.56	4.9	0.12	0.28	2.48	1.77	1.37	72.4	81	62	204
					NP_003532.1
					NP_003532.1
					NP_003532.1
					NP_003532.1
					NP_003532.1
					NP_003532.1
FALSE	High	Master Protein	NP_003964.3#RPL14#9045#60S ribosomal protein L14 [Homo sapiens]#NP_001030168.1#RPL14#9045#60S ribosomal protein L14 [Homo sapiens]	RPL14	NP_003964.3	0	14.796	10	2	6	2	1	215	23.4	10.93	27.45	2	0.513	1.531	1.032	1.756	0.775	1.791	3.712	0.0462067	0.000594789	0.435451	0.175452	0.012698	0.000862487	0.000769146	0.144225	0.0298505	0.519493	0.224707	0.070124	0.0292157	0.0292685	9.36	2.67	9.18	9.8	3.38	3.49	0.19	65.2	33.4	101	69.1
					NP_003964.3
					NP_003964.3
FALSE	High	Master Protein	NP_004037.1#ATP5F1A#498#ATP synthase subunit alpha, mitochondrial isoform a precursor [Homo sapiens]#NP_001001937.1#ATP5F1A#498#ATP synthase subunit alpha, mitochondrial isoform a precursor [Homo sapiens]	ATP5F1A	NP_004037.1	0	193.201	51	22	73	22	1	553	59.7	9.13	356.52	22	0.694	2.495	1.82	1.688	1.004	1.865	2.704	0.0487521	0.00445076	0.00562305	0.0102833	0.987947	0.00300908	0.00354826	0.148371	0.0356843	0.0406453	0.0489742	0.989191	0.0336243	0.0323643	5.43	14.62	7.84	2.92	8.09	3.31	12.1	61	37.7	151.3	109.8
					NP_004037.1
					NP_004037.1
					NP_004037.1
					NP_004037.1
					NP_004037.1
					NP_004037.1
					NP_004037.1
					NP_004037.1
					NP_004037.1
					NP_004037.1
					NP_004037.1
					NP_004037.1
					NP_004037.1
					NP_004037.1
					NP_004037.1
					NP_004037.1
					NP_004037.1
					NP_004037.1
					NP_004037.1
					NP_004037.1
					NP_004037.1
					NP_004037.1
FALSE	High	Master Protein	NP_004090.4#STOM#2040#erythrocyte band 7 integral membrane protein isoform a [Homo sapiens]	STOM	NP_004090.4	0	87.244	44	9	33	9	1	288	31.7	7.88	152.44	9	1.079	1.372	1.659	2.529	2.621	1.111	1.057	0.011572	0.0165641	0.0148443	0.00912568	0.01013	0.0342157	0.230208	0.0734327	0.0588728	0.0617047	0.0453586	0.0640006	0.0912298	0.310502	1.6	3.73	11.64	22.2	15.09	1.86	5.44	63.6	68.6	87	107.1
					NP_004090.4
					NP_004090.4
					NP_004090.4
					NP_004090.4
					NP_004090.4
					NP_004090.4
					NP_004090.4
					NP_004090.4
					NP_004090.4
FALSE	High	Master Protein	NP_004130.2#LBP#3929#lipopolysaccharide-binding protein precursor [Homo sapiens]	LBP	NP_004130.2	0	13.137	6	2	4	2	1	481	53.4	6.7	22.85	2	0.826	0.887	1.011	4.511	0.897	1.127	0.634	0.143912	0.128658	0.474365	0.00491275	0.553799	0.619004	0.0363893	0.26039	0.187676	0.557829	0.0340751	0.657464	0.68458	0.0887781	11.68	6.23	1.4	25.07	28.81	40.26	6.3	76.2	53.8	62	64.7
					NP_004130.2
					NP_004130.2
FALSE	High	Master Protein	NP_004246.2#COX5A#9377#cytochrome c oxidase subunit 5A, mitochondrial precursor [Homo sapiens]	COX5A	NP_004246.2	0	22.912	51	5	10	5	1	150	16.8	6.79	40.99	5	0.926	1.766	1.587	2.069	1.904	1.343	1.804	0.153796	0.00703727	0.0339723	4.01567e-05	0.0139312	0.010669	0.0125844	0.270419	0.0395494	0.0952141	0.0135255	0.070124	0.0535504	0.0502954	3.01	0.06	9.6	0.37	2.23	3.35	2.83	64.7	59.9	116.8	105
					NP_004246.2
					NP_004246.2
					NP_004246.2
					NP_004246.2
					NP_004246.2
FALSE	High	Master Protein	NP_004325.2#BST1#683#ADP-ribosyl cyclase/cyclic ADP-ribose hydrolase 2 precursor [Homo sapiens]	BST1	NP_004325.2	0.001	4.381	6	2	4	2	1	318	35.7	7.8	11.68	2	1.326	0.955	1.383	1.505	2.568	0.972	0.67	0.0427797	0.662078	0.0342388	0.0319279	0.00278729	0.455082	0.127949	0.137564	0.710624	0.0952141	0.0800228	0.0372611	0.534363	0.206554	6.66	3.31	8.87	9.7	6.69	7.94	15.52	76.9	102.4	73.8	106.3
					NP_004325.2
					NP_004325.2
FALSE	High	Master Protein	NP_004334.1#CALR#811#calreticulin precursor [Homo sapiens]	CALR	NP_004334.1	0	154.69	71	19	54	19	1	417	48.1	4.44	255.9	19	1.1	2.42	2.311	2.211	1.311	2.476	1.784	0.113856	0.00712753	0.0059903	0.0104508	0.016513	0.00715108	0.0173977	0.227716	0.0395494	0.0406872	0.0493371	0.070124	0.0459207	0.0582302	6.46	8.95	2.6	6.86	5.37	7.55	14.2	54.9	60.8	132.9	124.5
					NP_004334.1
					NP_004334.1
					NP_004334.1
					NP_004334.1
					NP_004334.1
					NP_004334.1
					NP_004334.1
					NP_004334.1
					NP_004334.1
					NP_004334.1
					NP_004334.1
					NP_004334.1
					NP_004334.1
					NP_004334.1
					NP_004334.1
					NP_004334.1
					NP_004334.1
					NP_004334.1
					NP_004334.1
FALSE	High	Master Protein	NP_004360.2#COL6A3#1293#collagen alpha-3(VI) chain isoform 1 precursor [Homo sapiens]	COL6A3	NP_004360.2	0	562.4	29	68	241	2	1	3177	343.5	6.68	1086.05	68	2.06	1.087	1.07	1.196	0.906	1.035	0.94	0.00630984	0.329063	0.291117	0.0789222	0.111124	0.275512	0.0629806	0.0574093	0.397542	0.37526	0.130846	0.213837	0.363832	0.126385	3.42	15.67	11.14	0.36	3.07	2.98	2.22	85.9	176.7	95.4	93.8
					NP_004360.2
					NP_004360.2
					NP_004360.2; XP_005246122.1
					NP_004360.2; XP_005246122.1
					NP_004360.2; XP_005246122.1
					NP_004360.2; XP_005246122.1
					NP_004360.2; XP_005246122.1
					NP_004360.2; XP_005246122.1
					NP_004360.2; XP_005246122.1
					NP_004360.2; XP_005246122.1
					NP_004360.2; XP_005246122.1
					NP_004360.2; XP_005246122.1
					NP_004360.2; XP_005246122.1
					NP_004360.2; XP_005246122.1
					NP_004360.2; XP_005246122.1
					NP_004360.2; XP_005246122.1
					NP_004360.2; XP_005246122.1
					NP_004360.2; XP_005246122.1
					NP_004360.2; XP_005246122.1
					NP_004360.2; XP_005246122.1
					NP_004360.2; XP_005246122.1
					NP_004360.2; XP_005246122.1
					NP_004360.2; XP_005246122.1
					NP_004360.2; XP_005246122.1
					NP_004360.2; XP_005246122.1
					NP_004360.2; XP_005246122.1
					NP_004360.2; XP_005246122.1
					NP_004360.2; XP_005246122.1
					NP_004360.2; XP_005246122.1
					NP_004360.2; XP_005246122.1
					NP_004360.2; XP_005246122.1
					NP_004360.2; XP_005246122.1
					NP_004360.2; XP_005246122.1
					NP_004360.2; XP_005246122.1
					NP_004360.2; XP_005246122.1
					NP_004360.2; XP_005246122.1
					NP_004360.2; XP_005246122.1
					NP_004360.2; XP_005246122.1
					NP_004360.2; XP_005246122.1
					NP_004360.2; XP_005246122.1
					NP_004360.2; XP_005246122.1
					NP_004360.2; XP_005246122.1
					NP_004360.2; XP_005246122.1
					NP_004360.2; XP_005246122.1
					NP_004360.2; XP_005246122.1
					NP_004360.2; XP_005246122.1
					NP_004360.2; XP_005246122.1
					NP_004360.2; XP_005246122.1
					NP_004360.2; XP_005246122.1
					NP_004360.2; XP_005246122.1
					NP_004360.2; XP_005246122.1
					NP_004360.2; XP_005246122.1
					NP_004360.2; XP_005246122.1
					NP_004360.2; XP_005246122.1
					NP_004360.2; XP_005246122.1
					NP_004360.2; XP_005246122.1
					NP_004360.2; XP_005246122.1
					NP_004360.2; XP_005246122.1
					NP_004360.2; XP_005246122.1
					NP_004360.2; XP_005246122.1
					NP_004360.2; XP_005246122.1
					NP_004360.2; XP_005246122.1
					NP_004360.2; XP_005246122.1
					NP_004360.2; XP_005246122.1
					NP_004360.2; XP_005246122.1
					NP_004360.2; XP_005246122.1
					NP_004360.2; XP_005246122.1
					NP_004360.2; XP_005246122.1
FALSE	High	Master Protein	NP_004397.2#DMBT1#1755#deleted in malignant brain tumors 1 protein isoform a precursor [Homo sapiens]	DMBT1	NP_004397.2	0	37.023	17	5	14	5	1	1785	193.8	5.43	63.93	5	0.782	1.355	1.035	0.835	2.775	0.902	5.987	0.0823532	0.384892	0.788613	0.14862	0.0204539	0.151855	0.00612623	0.190218	0.446453	0.820955	0.197114	0.0755464	0.236871	0.0347202	6.8	1.14	22.53	12.63	27.09	7.44	31.46	53.6	48.8	66	59.6
					NP_004397.2
					NP_004397.2
					NP_004397.2
					NP_004397.2
					NP_004397.2
FALSE	High	Master Protein	NP_004485.1#HDGF#3068#hepatoma-derived growth factor isoform a [Homo sapiens]	HDGF	NP_004485.1	0	19.437	22	5	10	5	1	240	26.8	4.73	29.69	5	0.843	2.13	1.766	1.165	0.929	1.269	2.486	0.172672	0.000989929	0.00702558	0.101985	0.670908	0.0304373	0.00362401	0.29261	0.0298505	0.0442297	0.149619	0.748027	0.0849397	0.0323643	5.08	3.53	2.76	0.87	2.65	5.74	2.19	68.9	58.8	145	123.1
					NP_004485.1
					NP_004485.1
					NP_004485.1
					NP_004485.1
					NP_004485.1
FALSE	High	Master Protein	NP_004985.2#MMP9#4318#matrix metalloproteinase-9 preproprotein [Homo sapiens]	MMP9	NP_004985.2	0	98.124	33	16	44	16	1	707	78.4	6.06	186.68	16	1.257	2.167	4.598	2.139	2.089	1.243	1.16	0.00590484	0.00216467	0.00110208	0.0160569	0.0022115	0.102834	0.14954	0.0574093	0.0327434	0.023154	0.0561186	0.0351777	0.182833	0.234276	2.8	4.94	2.75	9.23	3.37	13.4	14.12	52.5	66	113.7	222
					NP_004985.2
					NP_004985.2
					NP_004985.2
					NP_004985.2
					NP_004985.2
					NP_004985.2
					NP_004985.2
					NP_004985.2
					NP_004985.2
					NP_004985.2
					NP_004985.2
					NP_004985.2
					NP_004985.2
					NP_004985.2
					NP_004985.2
					NP_004985.2
FALSE	High	Master Protein	NP_005013.1#PFN1#5216#profilin-1 [Homo sapiens]	PFN1	NP_005013.1	0	74.782	54	6	32	6	1	140	15	8.27	144.29	6	0.657	1.437	1.504	1.119	0.872	1.899	2.676	0.0750223	0.0173449	0.0211901	0.0827216	0.00292873	0.0105127	0.00177183	0.185932	0.0603556	0.0725389	0.134359	0.0376599	0.0535504	0.0300189	0.72	7.11	6.9	5.32	1.17	4.1	4.78	71.5	46.4	101.5	107.6
					NP_005013.1
					NP_005013.1
					NP_005013.1
					NP_005013.1
					NP_005013.1
					NP_005013.1
FALSE	High	Master Protein	NP_005130.1#ANXA3#306#annexin A3 [Homo sapiens]	ANXA3	NP_005130.1	0	50.115	31	9	22	9	1	323	36.4	5.92	89.89	9	1.439	2.599	3.759	3.909	2.427	1.228	2.451	0.0197003	0.00736326	0.00440593	0.00335734	0.00744979	0.0713589	0.00313054	0.0898227	0.0395494	0.0390801	0.0323282	0.0588583	0.142861	0.0323643	3.01	12.17	2.04	9.33	9	12.83	11.01	42.5	60	110.5	165.8
					NP_005130.1
					NP_005130.1
					NP_005130.1
					NP_005130.1
					NP_005130.1
					NP_005130.1
					NP_005130.1
					NP_005130.1
					NP_005130.1
FALSE	High	Master Protein	NP_005132.2#FGB#2244#fibrinogen beta chain isoform 1 preproprotein [Homo sapiens]	FGB	NP_005132.2	0	173.117	47	19	78	19	1	491	55.9	8.27	330.97	19	1.808	0.673	0.673	2.385	2.135	1.303	0.624	0.00252765	0.0136143	0.0282016	0.00459685	0.000691742	0.000471485	0.0175531	0.0528507	0.0523154	0.0857185	0.0333062	0.0272432	0.0268454	0.0584125	2.84	5.12	3.99	0.3	3.17	0.69	0.94	74.8	142.5	50.3	50.9
					NP_005132.2
					NP_005132.2
					NP_005132.2
					NP_005132.2
					NP_005132.2
					NP_005132.2
					NP_005132.2
					NP_005132.2
					NP_005132.2
					NP_005132.2
					NP_005132.2
					NP_005132.2
					NP_005132.2
					NP_005132.2
					NP_005132.2
					NP_005132.2
					NP_005132.2
					NP_005132.2
					NP_005132.2
FALSE	High	Master Protein	NP_005134.1#HP#3240#haptoglobin isoform 1 preproprotein [Homo sapiens]	HP	NP_005134.1	0	168.775	51	20	77	20	1	406	45.2	6.58	334.67	20	2.17	0.754	0.742	0.959	1.17	1.417	0.462	0.00147326	0.00392173	0.0246649	0.085867	0.0051245	0.00166012	0.0014878	0.0467843	0.0356843	0.0786771	0.137687	0.05203	0.0295371	0.0300189	4.25	1.97	4.87	1.25	1.06	3.06	0.53	93.8	198.5	70.6	69.6
					NP_005134.1
					NP_005134.1
					NP_005134.1
					NP_005134.1
					NP_005134.1
					NP_005134.1
					NP_005134.1
					NP_005134.1
					NP_005134.1
					NP_005134.1
					NP_005134.1
					NP_005134.1
					NP_005134.1
					NP_005134.1
					NP_005134.1
					NP_005134.1
					NP_005134.1
					NP_005134.1
					NP_005134.1
					NP_005134.1
FALSE	High	Master Protein	NP_005313.1#HIST1H1B#3009#histone H1.5 [Homo sapiens]	HIST1H1B	NP_005313.1	0	23.779	14	4	14	3	1	226	22.6	10.92	49.39	4	0.9	2.026	4.614	1.334	2.232	1.529	2.329	0.763406	0.00998574	0.00655786	0.0592989	0.0197287	0.000823895	0.0108174	0.816078	0.0449547	0.042515	0.113029	0.0755464	0.0292157	0.04609	3.3	0.94	0.95	10.03	12.62	2.34	11.81	49.9	53	101.1	216.9
					NP_005313.1
					NP_005313.1
					NP_005313.1
FALSE	High	Master Protein	NP_005338.1#HSPA5#3309#endoplasmic reticulum chaperone BiP precursor [Homo sapiens]	HSPA5	NP_005338.1	0	275.427	53	32	130	29	1	654	72.3	5.16	601.53	32	0.971	2.522	2.257	2.131	1.159	2.458	2.194	0.275002	0.000470425	0.00218819	0.00140259	0.0331573	0.000970921	0.00157456	0.395877	0.0298505	0.0298279	0.0290856	0.100525	0.0295371	0.0300189	4.73	2.86	9.76	4.06	6.01	4.4	4.87	54.4	53.2	137.2	122.8
					NP_005338.1
					NP_005338.1
					NP_005338.1
					NP_005338.1
					NP_005338.1
					NP_005338.1
					NP_005338.1
					NP_005338.1
					NP_005338.1
					NP_005338.1
					NP_005338.1
					NP_005338.1
					NP_005338.1
					NP_005338.1
					NP_005338.1
					NP_005338.1
					NP_005338.1
					NP_005338.1
					NP_005338.1
					NP_005338.1
					NP_005338.1
					NP_005338.1
					NP_005338.1
					NP_005338.1
					NP_005338.1
					NP_005338.1
					NP_005338.1
					NP_005338.1
					NP_005338.1
FALSE	High	Master Protein	NP_005498.1#CFL1#1072#cofilin-1 [Homo sapiens]	CFL1	NP_005498.1	0	87.435	58	10	27	9	1	166	18.5	8.09	146.72	10	0.529	1.621	1.523	1.568	1.658	2.592	3.481	0.0463019	0.0359991	0.0256036	0.029247	0.00983504	0.0131943	0.00881365	0.144225	0.0853815	0.0802763	0.076192	0.0640006	0.0565197	0.0409929	6.3	20.44	14.98	14.61	2.78	18.34	27.01	57.2	30.2	92.7	87.1
					NP_005498.1
					NP_005498.1
					NP_005498.1
					NP_005498.1
					NP_005498.1
					NP_005498.1
					NP_005498.1
					NP_005498.1
					NP_005498.1
FALSE	High	Master Protein	NP_005505.2#HLA-B#3106#major histocompatibility complex, class I, B precursor [Homo sapiens]	HLA-B	NP_005505.2	0	41.51	21	5	17	2	1	362	40.4	5.85	75.37	5	1.292	1.905	1.643	4.577	1.443	3.279	1.368	0.0417158	0.0116939	0.0193975	0.00230982	0.0172996	0.00492265	0.0464002	0.136535	0.048532	0.0697025	0.030789	0.0712203	0.0400964	0.102393	4.43	8.53	9.64	1.41	7.99	19.8	17.31	48.8	63.1	100.2	78.9
					NP_005505.2
					NP_005505.2
					NP_005505.2; NP_001229971.1
					NP_005505.2; NP_001229971.1
FALSE	High	Master Protein	NP_005547.3#KRT7#3855#keratin, type II cytoskeletal 7 [Homo sapiens]	KRT7	NP_005547.3	0	155.75	50	26	92	21	1	469	51.4	5.48	358.1	26	0.641	3.1	2.722	1.738	0.813	0.532	2.857	0.0024588	0.00156347	0.00165924	0.0036038	0.0567731	0.0143402	0.0023076	0.0528507	0.0298505	0.0253312	0.0323282	0.13126	0.0594022	0.032328	0.02	5.59	9.9	3.67	1.52	1.68	1.63	59.2	37.9	183.4	161
					NP_005547.3
					NP_005547.3
					NP_005547.3
					NP_005547.3
					NP_005547.3
					NP_005547.3
					NP_005547.3
					NP_005547.3
					NP_005547.3
					NP_005547.3
					NP_005547.3
					NP_005547.3
					NP_005547.3
					NP_005547.3
					NP_005547.3
					NP_005547.3
					NP_005547.3
					NP_005547.3
					NP_005547.3
					NP_005547.3
					NP_005547.3
					NP_005547.3; NP_001918.3; XP_006717563.1; NP_001243211.1
					NP_005547.3; NP_001918.3; XP_006717563.1; NP_001243211.1
FALSE	High	Master Protein	NP_005552.3#LAMP1#3916#lysosome-associated membrane glycoprotein 1 precursor [Homo sapiens]	LAMP1	NP_005552.3	0	24.009	11	4	12	4	1	417	44.9	8.75	60.74	4	1.228	1.879	3.958	2.37	2.289	2.598	1.503	0.0271741	0.00227485	0.00977594	9.67012e-06	0.00708338	0.00652867	0.00669189	0.107343	0.033094	0.0505411	0.0115365	0.0567442	0.0458688	0.035553	4.33	4.11	7.57	0.64	1.09	1.06	7.91	47.1	59.6	91	186.5
					NP_005552.3
					NP_005552.3
					NP_005552.3
					NP_005552.3
FALSE	High	Master Protein	NP_005555.2#LCN2#3934#neutrophil gelatinase-associated lipocalin precursor [Homo sapiens]	LCN2	NP_005555.2	0	59.139	47	7	31	7	1	198	22.6	8.91	138.82	7	0.851	1.653	4.709	1.382	1.884	0.812	3.065	0.0472254	0.00200656	0.00107285	0.0204134	0.000940144	0.101448	9.53112e-05	0.14597	0.0310742	0.023154	0.0632079	0.0312604	0.180638	0.016974	3.05	3.42	12.23	4.38	0.71	12.41	0.79	51.9	44.9	87.7	244.3
					NP_005555.2
					NP_005555.2
					NP_005555.2
					NP_005555.2
					NP_005555.2
					NP_005555.2
					NP_005555.2
FALSE	High	Master Protein	NP_005564.1#LMNB1#4001#lamin-B1 isoform 1 [Homo sapiens]	LMNB1	NP_005564.1	0	75.295	32	15	30	13	1	586	66.4	5.16	110.7	15	0.896	1.856	2.149	1.422	1.66	1.515	1.363	0.0455151	0.00641103	0.00379731	0.0179396	0.0059015	0.0121145	0.00155558	0.142588	0.0383568	0.0369811	0.0588717	0.0538137	0.0545441	0.0300189	4.04	3.61	9.04	5.1	9.39	5.98	2.1	67.3	61.5	123.2	144.6
					NP_005564.1
					NP_005564.1
					NP_005564.1
					NP_005564.1
					NP_005564.1
					NP_005564.1
					NP_005564.1
					NP_005564.1
					NP_005564.1
					NP_005564.1
					NP_005564.1
					NP_005564.1
					NP_005564.1
FALSE	High	Master Protein	NP_005611.1#S100A11#6282#protein S100-A11 [Homo sapiens]	S100A11	NP_005611.1	0	40.91	43	4	16	4	1	105	11.7	7.12	87.78	4	1.232	2.017	2.2	1.626	2.011	2.603	2.386	0.0332109	0.00141131	0.00921626	0.0230143	0.000322419	0.00155624	0.00167195	0.122594	0.0298505	0.0505411	0.0669567	0.0226262	0.0295371	0.0300189	2.48	1.77	11.8	13.18	1.41	0.49	3.44	52.6	65.9	106.2	115.8
					NP_005611.1
					NP_005611.1
					NP_005611.1
					NP_005611.1
FALSE	High	Master Protein	NP_005800.3#PRDX2#7001#peroxiredoxin-2 [Homo sapiens]	PRDX2	NP_005800.3	0	73.208	41	9	38	8	1	198	21.9	5.97	173.62	9	1.095	0.802	0.561	2.051	0.736	0.686	0.955	0.0248365	0.00896979	0.00188819	0.000199665	5.00568e-05	0.000299637	0.080676	0.100653	0.0422963	0.0274216	0.0195014	0.0201989	0.0220341	0.151331	3.5	0.7	1.39	0.68	0.06	0.58	1.89	101.6	111.2	80.8	57.1
					NP_005800.3
					NP_005800.3
					NP_005800.3
					NP_005800.3
					NP_005800.3
					NP_005800.3
					NP_005800.3
					NP_005800.3
FALSE	High	Master Protein	NP_005879.1#SLC25A3#5250#phosphate carrier protein, mitochondrial isoform a precursor [Homo sapiens]	SLC25A3	NP_005879.1	0.001	6.684	6	2	6	2	1	362	40.1	9.38	19.65	2	0.882	1.64	1.87	3.337	1.111	1.931	1.994	0.498243	0.00404529	0.00294504	0.0118787	0.269864	0.00554854	0.000734717	0.587936	0.0356843	0.0337678	0.0494485	0.39633	0.0428441	0.0292685	13.03	5.55	6.49	8.87	15.24	0.9	4.14	59.8	49.9	92.7	106.9
					NP_005879.1
					NP_005879.1
FALSE	High	Master Protein	NP_005909.2#MDH2#4191#malate dehydrogenase, mitochondrial isoform 1 precursor [Homo sapiens]	MDH2	NP_005909.2	0	152.571	57	15	65	15	1	338	35.5	8.68	317.78	15	1.072	3.018	2.809	2.492	1.282	1.318	1.741	0.156242	0.00190266	0.00144503	0.00349113	0.000816153	0.00446503	0.000721131	0.272527	0.0304681	0.0244528	0.0323282	0.0290648	0.0376107	0.0292685	6.95	2.44	3.19	6.17	0.28	0.89	0.83	54.2	56	165.6	154.1
					NP_005909.2
					NP_005909.2
					NP_005909.2
					NP_005909.2
					NP_005909.2
					NP_005909.2
					NP_005909.2
					NP_005909.2
					NP_005909.2
					NP_005909.2
					NP_005909.2
					NP_005909.2
					NP_005909.2
					NP_005909.2
					NP_005909.2
FALSE	High	Master Protein	NP_006088.2#MYL9#10398#myosin regulatory light polypeptide 9 isoform a [Homo sapiens]	MYL9	NP_006088.2	0	66.333	66	9	32	3	1	172	19.8	4.92	114.22	9	0.611	0.183	0.137	0.232	0.12	0.393	0.143	0.000126486	0.000758687	0.002341	0.00283508	0.000188897	0.0014226	0.00014523	0.0425375	0.0298505	0.0304756	0.0323282	0.0201989	0.0295371	0.016974	0.43	0.11	0.25	0.58	0.06	1.27	0.09	282.8	174	51.7	38.8
					NP_006088.2
					NP_006088.2
					NP_006088.2
					NP_006088.2; NP_001289978.1
					NP_006088.2; NP_001289978.1
					NP_006088.2; NP_001289978.1
					NP_006088.2; NP_001289978.1
					NP_006088.2; NP_001289978.1
					NP_006088.2; NP_001289978.1
FALSE	High	Master Protein	NP_006175.2#NUCB1#4924#nucleobindin-1 precursor [Homo sapiens]#XP_016882334.1#NUCB1#4924#nucleobindin-1 isoform X1 [Homo sapiens]	NUCB1	NP_006175.2	0	32.416	15	6	15	6	1	461	53.8	5.25	64.17	6	0.929	2.058	1.557	1.937	1.093	1.861	1.563	0.27509	0.00240441	0.000662116	0.0037003	0.0100972	0.00254359	0.00359787	0.395877	0.033094	0.023154	0.0323282	0.0640006	0.0321111	0.0323643	0.9	5.18	2.23	6.86	0.75	3.95	2.85	66.3	61.2	136.3	105
					NP_006175.2
					NP_006175.2
					NP_006175.2
					NP_006175.2
					NP_006175.2
					NP_006175.2
FALSE	High	Master Protein	NP_006279.2#THY1#7070#thy-1 membrane glycoprotein preproprotein [Homo sapiens]#NP_001298089.1#THY1#7070#thy-1 membrane glycoprotein preproprotein [Homo sapiens]#NP_001298091.1#THY1#7070#thy-1 membrane glycoprotein preproprotein [Homo sapiens]	THY1	NP_006279.2	0	29.458	24	3	14	3	1	161	17.9	8.73	70.5	3	1.242	1.397	1.089	1.643	0.71	2.549	0.803	0.0172737	0.0039086	0.2872	0.000412859	0.0112113	0.00326079	0.0300668	0.083202	0.0356843	0.373449	0.0240264	0.0682404	0.0340722	0.0776399	0.71	0.3	11.63	1.8	3.99	7.18	1.01	76.8	96.4	103.4	84.6
					NP_006279.2
					NP_006279.2
					NP_006279.2
FALSE	High	Master Protein	NP_006293.2#MOGS#7841#mannosyl-oligosaccharide glucosidase isoform 1 [Homo sapiens]	MOGS	NP_006293.2	0	23.952	5	3	8	3	1	837	91.9	8.9	37.38	3	1.085	1.821	2.106	2.957	1.009	1.843	1.281	0.0788207	0.0019863	0.00984988	0.0090262	0.680007	0.00531805	0.0207597	0.189929	0.0310742	0.0505411	0.0452448	0.755704	0.0418775	0.0620784	4.22	0.37	11.99	9.57	8.93	8	0.42	61.1	66.2	111.2	136.9
					NP_006293.2
					NP_006293.2
					NP_006293.2
FALSE	High	Master Protein	NP_006398.1#ARL6IP5#10550#PRA1 family protein 3 [Homo sapiens]	ARL6IP5	NP_006398.1	0	25.404	16	2	8	2	1	188	21.6	9.77	44.06	2	0.675	1.607	0.972	2.077	0.986	2.009	0.951	0.0139652	0.0276929	0.86545	0.00124065	0.423515	0.0101176	0.26106	0.0789598	0.0750856	0.88674	0.0290856	0.543576	0.0532903	0.340935	1.72	15.04	9.31	3.83	3.58	9.78	1.71	77.4	52.3	124.4	75.3
					NP_006398.1
					NP_006398.1
FALSE	High	Master Protein	NP_006409.3#OLFM4#10562#olfactomedin-4 precursor [Homo sapiens]	OLFM4	NP_006409.3	0	166.26	33	14	75	14	1	510	57.2	5.69	366.85	14	1.022	1.138	4.287	1.631	19.876	1.588	1.796	0.214583	0.00409903	0.000404948	0.000515356	0.00019754	0.00639547	0.000501151	0.338393	0.0356843	0.023154	0.0283324	0.0201989	0.0458688	0.0271761	1.58	1.82	1.28	1.79	1.32	3.47	1.5	24.7	26.5	27.9	105.9
					NP_006409.3
					NP_006409.3
					NP_006409.3
					NP_006409.3
					NP_006409.3
					NP_006409.3
					NP_006409.3
					NP_006409.3
					NP_006409.3
					NP_006409.3
					NP_006409.3
					NP_006409.3
					NP_006409.3
					NP_006409.3
FALSE	High	Master Protein	NP_006466.2#POSTN#10631#periostin isoform 1 precursor [Homo sapiens]	POSTN	NP_006466.2	0	40.815	12	6	12	6	1	836	93.3	7.53	51.54	6	1.242	0.898	1.066	2.229	2.462	3.557	1.417	0.0226846	0.218037	0.0882147	0.00428015	0.001945	0.000563099	0.0888779	0.0964804	0.279628	0.164695	0.0323282	0.0344014	0.0268454	0.160653	2.27	8.22	3.02	2.98	9.54	6.78	26.32	57.4	70.1	53.9	62.6
					NP_006466.2
					NP_006466.2
					NP_006466.2
					NP_006466.2
					NP_006466.2
					NP_006466.2
FALSE	High	Master Protein	NP_006477.3#FBLN1#2192#fibulin-1 isoform D precursor [Homo sapiens]	FBLN1	NP_006477.3	0	83.814	20	11	30	4	1	703	77.2	5.22	126.21	11	1.183	0.655	0.564	0.579	0.589	2.22	0.506	0.0159933	0.0455857	0.0237287	0.00967169	0.0147314	0.00242421	0.0106209	0.081688	0.0972357	0.07777	0.0469037	0.070124	0.0320392	0.0454965	5.07	5.43	1.09	1.75	0.1	6.35	3.58	111.6	131.6	69.8	61.5
					NP_006477.3
					NP_006477.3
					NP_006477.3
					NP_006477.3
FALSE	High	Master Protein	NP_006658.1#PGRMC1#10857#membrane-associated progesterone receptor component 1 isoform 1 [Homo sapiens]	PGRMC1	NP_006658.1	0	17.689	32	4	7	3	1	195	21.7	4.7	21.88	4	0.981	1.247	2.146	1.367	0.773	1.232	1.159	0.324537	0.104895	0.00253865	0.597855	0.0511167	0.0069659	0.100069	0.444095	0.166986	0.0320487	0.646322	0.125866	0.0459207	0.175048	0.17	0.79	0.08	12.71	9.03	0.55	12.2	81.4	78.8	100.7	172.3
					NP_006658.1
					NP_006658.1
					NP_006658.1
FALSE	High	Master Protein	NP_006752.1#YWHAE#7531#14-3-3 protein epsilon [Homo sapiens]	YWHAE	NP_006752.1	0	69.018	38	8	31	5	1	255	29.2	4.74	131.64	8	1.03	1.297	1.715	1.188	0.931	1.343	2.483	0.771092	0.0760306	0.102409	0.377626	0.144445	0.062971	0.00815874	0.822084	0.132075	0.179535	0.433597	0.258356	0.132145	0.0386245	3.62	0.23	33.17	17.9	0.36	3.7	3.67	72.5	74.7	101.4	124.3
					NP_006752.1
					NP_006752.1
					NP_006752.1
					NP_006752.1
					NP_006752.1
FALSE	High	Master Protein	NP_006784.1#PRDX3#10935#thioredoxin-dependent peroxide reductase, mitochondrial isoform a precursor [Homo sapiens]	PRDX3	NP_006784.1	0	25.395	16	4	14	4	1	256	27.7	7.78	56.61	4	0.982	3.411	3.461	2.259	2.064	1.772	1.915	0.296412	0.000716266	0.0010222	0.00715434	0.00950728	0.00329742	0.00105209	0.41529	0.0298505	0.023154	0.0401653	0.0637002	0.0342071	0.0292685	2.96	6.28	9.27	8.43	5.14	4.22	0.99	47.7	47.8	154.9	162.2
					NP_006784.1
					NP_006784.1
					NP_006784.1
					NP_006784.1
FALSE	High	Master Protein	NP_006807.1#LMAN2#10960#vesicular integral-membrane protein VIP36 precursor [Homo sapiens]	LMAN2	NP_006807.1	0	28.631	20	5	10	5	1	356	40.2	6.95	41.15	5	1.138	2.21	2.074	1.962	1.013	1.997	1.742	0.27425	0.0117977	0.0116045	8.25709e-05	0.490395	0.0175593	0.023726	0.39522	0.0487856	0.0532152	0.0135255	0.596981	0.0637694	0.0686186	2.33	13.65	12.85	0.47	5.51	23.18	16.19	62.9	63.4	138.9	125.5
					NP_006807.1
					NP_006807.1
					NP_006807.1
					NP_006807.1
					NP_006807.1
FALSE	High	Master Protein	NP_036226.2#PRDX5#25824#peroxiredoxin-5, mitochondrial isoform L precursor [Homo sapiens]	PRDX5	NP_036226.2	0	83.283	44	7	29	7	1	214	22.1	8.7	147.38	7	0.565	2.69	1.553	1.242	1.39	1.304	2.125	0.00400628	0.0025287	0.0318815	0.0195573	0.0096002	0.0074186	0.00638557	0.0556889	0.0331648	0.0928807	0.0615757	0.0637002	0.0459207	0.035553	1.17	10.88	0.36	1.41	1.82	1.06	13.76	67.9	34.8	181	109.5
					NP_036226.2
					NP_036226.2
					NP_036226.2
					NP_036226.2
					NP_036226.2
					NP_036226.2
					NP_036226.2
FALSE	High	Master Protein	NP_054706.1#VCL#7414#vinculin isoform meta-VCL [Homo sapiens]	VCL	NP_054706.1	0	251.875	35	31	78	31	1	1134	123.7	5.66	353.11	31	0.824	0.577	0.479	0.434	0.438	0.655	0.592	0.0196616	0.0102173	0.0142607	0.00626697	0.00896077	0.00419808	0.00670594	0.0898227	0.0453132	0.0605408	0.0367021	0.0621523	0.0372922	0.035553	1.14	2.51	4.16	2.86	0.64	0.1	0.87	160.2	135.8	92.4	76.7
					NP_054706.1
					NP_054706.1
					NP_054706.1
					NP_054706.1
					NP_054706.1
					NP_054706.1
					NP_054706.1
					NP_054706.1
					NP_054706.1
					NP_054706.1
					NP_054706.1
					NP_054706.1
					NP_054706.1
					NP_054706.1
					NP_054706.1
					NP_054706.1
					NP_054706.1
					NP_054706.1
					NP_054706.1
					NP_054706.1
					NP_054706.1
					NP_054706.1
					NP_054706.1
					NP_054706.1
					NP_054706.1
					NP_054706.1
					NP_054706.1
					NP_054706.1
					NP_054706.1
					NP_054706.1
					NP_054706.1
FALSE	High	Master Protein	NP_057543.2#MZB1#51237#marginal zone B- and B1-cell-specific protein precursor [Homo sapiens]	MZB1	NP_057543.2	0	35.187	27	4	15	4	1	189	20.7	5.57	68.96	4	0.849	3.73	1.651	1.024	0.731	4.192	2.165	0.202212	0.0107561	0.0507868	0.452074	0.155709	0.00813212	0.0260984	0.32777	0.0463146	0.117762	0.506883	0.27358	0.0475552	0.0715757	14.73	29.36	19.72	8.46	19.69	22.4	25.99	53.6	40	185	88.5
					NP_057543.2
					NP_057543.2
					NP_057543.2
					NP_057543.2
FALSE	High	Master Protein	NP_063940.1#DIABLO#56616#diablo homolog, mitochondrial isoform 1 precursor [Homo sapiens]	DIABLO	NP_063940.1	0	9.022	5	2	5	2	1	239	27.1	5.9	17.91	2	0.913	2.024	2.367	1.435	0.931	1.544	1.784	0.327322	0.00506999	0.000223364	0.00170295	0.380418	0.00642154	0.00804692	0.445517	0.0356843	0.0215782	0.0305009	0.509735	0.0458688	0.0386089	15.4	11.38	1	1.12	4.55	1.34	3.52	66.6	63.1	134.9	157.7
					NP_063940.1
					NP_063940.1
FALSE	High	Master Protein	NP_066299.2#MYL6#4637#myosin light polypeptide 6 isoform 1 [Homo sapiens]	MYL6	NP_066299.2	0	71.777	52	8	39	8	1	151	16.9	4.65	167.58	8	0.802	0.301	0.265	0.494	0.365	0.578	0.281	0.0112617	0.000320533	0.00127905	0.00398902	4.46868e-05	0.000893857	0.000237499	0.0733293	0.0254931	0.023154	0.0323282	0.0201989	0.0292157	0.0188891	2.72	0.19	0.37	0.23	0.05	0.2	0.14	196.1	156	58.5	51.6
					NP_066299.2
					NP_066299.2
					NP_066299.2
					NP_066299.2
					NP_066299.2
					NP_066299.2
					NP_066299.2
					NP_066299.2
FALSE	High	Master Protein	NP_110437.2#TXNDC5#81567#thioredoxin domain-containing protein 5 isoform 1 precursor [Homo sapiens]	TXNDC5	NP_110437.2	0	62.129	34	11	27	11	1	432	47.6	5.97	128.92	11	1.005	2.121	1.597	1.283	0.943	2.515	1.251	0.562707	0.00275095	0.010772	0.0441891	0.0374209	0.00439943	0.000187143	0.647669	0.0338232	0.0518185	0.0961122	0.107517	0.0376107	0.017861	5.95	3.08	11.91	9.59	1.43	15.54	0.48	68.4	70.2	145	109.2
					NP_110437.2
					NP_110437.2
					NP_110437.2
					NP_110437.2
					NP_110437.2
					NP_110437.2
					NP_110437.2
					NP_110437.2
					NP_110437.2
					NP_110437.2
					NP_110437.2
FALSE	High	Master Protein	NP_112243.1#RAB1B#81876#ras-related protein Rab-1B [Homo sapiens]	RAB1B	NP_112243.1	0	65.969	57	9	33	3	1	201	22.2	5.73	148.29	9	0.876	1.643	2.491	1.17	1.129	1.18	1.671	0.081533	0.000229851	0.00439826	0.0162511	0.154107	0.0192393	0.000591672	0.190218	0.021937	0.0390801	0.0561186	0.27168	0.0676066	0.0288108	6.96	1.92	9.01	1.3	11.41	5.81	1.52	72	62.7	117.6	178.3
					NP_112243.1
					NP_112243.1
					NP_112243.1
FALSE	High	Master Protein	NP_573566.2#LRPPRC#10128#leucine-rich PPR motif-containing protein, mitochondrial precursor [Homo sapiens]	LRPPRC	NP_573566.2	0	36.094	8	8	16	8	1	1394	157.8	6.13	60.97	8	0.895	2.817	2.332	2.24	1.172	1.469	1.974	0.00652827	0.00432253	0.00767582	0.010819	0.0424102	0.0264815	0.00398711	0.0574093	0.0356843	0.0462488	0.0494485	0.115911	0.0804904	0.0327758	1.08	17.24	16.79	11.42	3.75	1.15	7.61	59.3	53.1	167.1	138.4
					NP_573566.2
					NP_573566.2
					NP_573566.2
					NP_573566.2
					NP_573566.2
					NP_573566.2
					NP_573566.2
					NP_573566.2
FALSE	High	Master Protein	NP_778235.1#HIST2H2AB#317772#histone H2A type 2-B [Homo sapiens]	HIST2H2AB	NP_778235.1	0	29.272	35	4	16	2	1	130	14	10.89	68.39	4	0.488	0.443	0.619	0.783	1.131	0.443	0.403	0.0102589	0.00270938	0.0213666	0.0951353	0.0920487	0.00398363	0.00353209	0.0718382	0.0338232	0.0729339	0.145816	0.188684	0.0364632	0.0323643	1.65	0.94	6.1	11.5	4.15	1.2	1.45	152.6	76.1	66.5	92.6
					NP_778235.1
					NP_778235.1
FALSE	High	Master Protein	NP_821133.1#TUBB#203068#tubulin beta chain isoform b [Homo sapiens]	TUBB	NP_821133.1	0	140.85	47	15	62	4	1	444	49.6	4.89	273.47	15	0.621	0.693	0.464	0.981	0.692	2.064	1.026	0.0554932	0.00778634	0.0144247	0.404417	0.00614947	0.000314677	0.071556	0.154654	0.0397265	0.0609158	0.460811	0.0538137	0.0220341	0.137466	3.01	1.75	1.11	4.38	0.39	0.35	0.24	105.6	65.6	73.2	48.9
					NP_821133.1
					NP_821133.1
					NP_821133.1
					NP_821133.1
					NP_821133.1; NP_006079.1
					NP_821133.1; NP_006079.1
					NP_821133.1; NP_006079.1
					NP_821133.1; NP_006079.1
					NP_821133.1; NP_006079.1
					NP_821133.1; NP_006079.1
					NP_821133.1; NP_006079.1
FALSE	High	Master Protein	NP_859048.1#PRDX1#5052#peroxiredoxin-1 [Homo sapiens]#NP_002565.1#PRDX1#5052#peroxiredoxin-1 [Homo sapiens]#NP_001189360.1#PRDX1#5052#peroxiredoxin-1 [Homo sapiens]#NP_859047.1#PRDX1#5052#peroxiredoxin-1 [Homo sapiens]	PRDX1	NP_859048.1	0	76.55	56	11	35	8	1	199	22.1	8.13	144.07	11	0.974	2.133	1.074	1.055	0.639	1.291	2.202	0.524675	0.00201865	0.0167231	0.176433	0.000183385	0.00918723	0.00532278	0.609745	0.0310742	0.0671377	0.2256	0.0201989	0.049371	0.0347202	10.24	6.61	1.36	6.04	0.62	2.43	7.52	77.6	71.7	165.6	84.1
					NP_859048.1
					NP_859048.1
					NP_859048.1
					NP_859048.1
					NP_859048.1
					NP_859048.1
					NP_859048.1
					NP_859048.1
					NP_938148.1; NP_938149.2
					NP_938148.1; NP_938149.2
					NP_938148.1; NP_938149.2
					NP_938148.1; NP_938149.2
					NP_938148.1; NP_938149.2
					NP_938148.1; NP_938149.2
					NP_938148.1; NP_938149.2
					NP_938148.1; NP_938149.2
					NP_938148.1; NP_938149.2
					NP_938148.1; NP_938149.2
					NP_938148.1; NP_938149.2
					NP_938148.1; NP_938149.2
					NP_938148.1; NP_938149.2
FALSE	High	Master Protein	NP_954657.1#KRT18#3875#keratin, type I cytoskeletal 18 [Homo sapiens]#NP_000215.1#KRT18#3875#keratin, type I cytoskeletal 18 [Homo sapiens]	KRT18	NP_954657.1	0	180.064	50	20	83	19	1	430	48	5.45	357.79	20	0.482	1.183	3.178	2.647	1.409	0.475	2.429	0.00128555	0.198291	0.00454334	0.00508523	0.05669	0.0146516	0.00752883	0.0451075	0.25882	0.039135	0.0346667	0.13126	0.0594632	0.0372693	0.43	21.17	13.05	13.54	19.09	1.42	5.75	62.2	30	73.4	197.6
					NP_954657.1
					NP_954657.1
					NP_954657.1
					NP_954657.1
					NP_954657.1
					NP_954657.1
					NP_954657.1
					NP_954657.1
					NP_954657.1
					NP_954657.1
					NP_954657.1
					NP_954657.1
					NP_954657.1
					NP_954657.1
					NP_954657.1
					NP_954657.1
					NP_954657.1
					NP_954657.1
					NP_954657.1
FALSE	High	Master Protein	NP_955472.1#HSPD1#3329#60 kDa heat shock protein, mitochondrial [Homo sapiens]#NP_002147.2#HSPD1#3329#60 kDa heat shock protein, mitochondrial [Homo sapiens]	HSPD1	NP_955472.1	0	270.489	60	23	85	23	1	573	61	5.87	465.68	23	0.844	2.423	2.54	1.993	1.885	1.89	3.05	0.0761941	0.0025979	0.0200413	0.00922705	0.111095	0.00675495	0.00553312	0.187126	0.0335059	0.0709472	0.0454871	0.213837	0.0459207	0.0347202	1.6	2.74	6.14	16.37	0.93	8.46	8.97	52.9	45	125.9	135.4
					NP_955472.1
					NP_955472.1
					NP_955472.1
					NP_955472.1
					NP_955472.1
					NP_955472.1
					NP_955472.1
					NP_955472.1
					NP_955472.1
					NP_955472.1
					NP_955472.1
					NP_955472.1
					NP_955472.1
					NP_955472.1
					NP_955472.1
					NP_955472.1
					NP_955472.1
					NP_955472.1
					NP_955472.1
					NP_955472.1
					NP_955472.1
					NP_955472.1
					NP_955472.1
FALSE	High	Master Protein	NP_958505.1#PRELP#5549#prolargin precursor [Homo sapiens]#NP_002716.1#PRELP#5549#prolargin precursor [Homo sapiens]	PRELP	NP_958505.1	0	64.296	25	9	30	9	1	382	43.8	9.38	127.22	9	1.453	0.207	0.191	0.215	0.272	0.446	0.198	0.00374579	0.00339581	0.00118349	0.0028294	0.00942119	0.00145652	0.00669724	0.0556889	0.0356843	0.023154	0.0323282	0.0636798	0.0295371	0.035553	5.06	0.53	0.21	0.07	1.7	1	0.6	201.1	292	41.5	38.5
					NP_958505.1
					NP_958505.1
					NP_958505.1
					NP_958505.1
					NP_958505.1
					NP_958505.1
					NP_958505.1
					NP_958505.1
					NP_958505.1
FALSE	High	Master Protein	NP_998839.1#TPM2#7169#tropomyosin beta chain isoform Tpm2.1sm/cy [Homo sapiens]	TPM2	NP_998839.1	0	169.761	62	22	109	10	1	284	33	4.67	387.11	22	0.405	0.122	0.083	0.106	0.086	0.265	0.117	0.000350558	0.00278032	0.00363501	0.00586976	0.00235858	0.000928137	0.00439951	0.0438617	0.0338232	0.0361223	0.0366576	0.0358808	0.0295371	0.033645	0.59	0.24	0.14	0.27	0.2	0.68	0.14	367.5	148.7	44.7	30.6
					NP_998839.1
					NP_998839.1
					NP_998839.1
					NP_998839.1
					NP_998839.1
					NP_998839.1
					NP_998839.1
					NP_998839.1
					NP_998839.1
					NP_998839.1
FALSE	High	Master Protein	XP_005249096.1#HIST1H2BD#3017#histone H2B type 1-D isoform X1 [Homo sapiens]	HIST1H2BD	XP_005249096.1	0	64.312	39	7	39	2	1	150	16.3	10.32	165.44	7	1.246	1.158	3.358	1.262	2.469	0.712	1.078	0.0414805	0.128086	0.00127234	0.0120332	0.0103538	0.0541257	0.209026	0.136138	0.187676	0.023154	0.0494485	0.0640006	0.119468	0.293838	6.44	8.15	6.97	5.7	0.37	8.11	7.26	66	82.2	75.2	218.1
					XP_005249096.1
					XP_005249096.1
					XP_005249096.1; NP_003518.2
					XP_005249096.1; NP_003518.2
					XP_005249096.1; NP_003518.2
					XP_005249096.1; NP_003518.2
					XP_005249096.1; NP_003518.2
FALSE	High	Master Protein	XP_005249638.1#AGR2#10551#anterior gradient protein 2 homolog isoform X1 [Homo sapiens]#NP_006399.1#AGR2#10551#anterior gradient protein 2 homolog precursor [Homo sapiens]	AGR2	XP_005249638.1	0	74.603	44	7	35	7	1	175	20	9	157.03	7	0.473	1.828	3.693	1.818	0.936	0.412	2.827	0.018408	0.00876934	0.000941485	0.00621162	0.302732	0.00315909	0.00162412	0.0864597	0.0417638	0.023154	0.0367021	0.432009	0.0340722	0.0300189	1.77	4.38	2.97	8.72	10.75	2.12	1.89	61.8	29.2	112	226.4
					XP_005249638.1
					XP_005249638.1
					XP_005249638.1
					XP_005249638.1
					XP_005249638.1
					XP_005249638.1
					XP_005249638.1
FALSE	High	Master Protein	XP_005249786.1#HNRNPA2B1#3181#heterogeneous nuclear ribonucleoproteins A2/B1 isoform X1 [Homo sapiens]#NP_112533.1#HNRNPA2B1#3181#heterogeneous nuclear ribonucleoproteins A2/B1 isoform B1 [Homo sapiens]	HNRNPA2B1	XP_005249786.1	0	76.9	29	11	41	9	1	353	37.4	8.95	168.02	11	0.56	3.287	2.19	0.889	0.897	1.723	3.137	0.0333625	0.00247002	0.0011881	0.0147535	0.0275264	0.0034469	0.00146978	0.122594	0.0331094	0.023154	0.0532554	0.0882641	0.0349971	0.0300189	6.4	6.08	5.5	1.07	0.7	4.65	10.53	58.9	33	193.5	127.2
					XP_005249786.1
					XP_005249786.1
					XP_005249786.1
					XP_005249786.1
					XP_005249786.1
					XP_005249786.1
					XP_005249786.1
					XP_005249786.1
					XP_005249786.1
FALSE	High	Master Protein	XP_005252017.1#HNRNPK#3190#heterogeneous nuclear ribonucleoprotein K isoform X1 [Homo sapiens]#NP_002131.2#HNRNPK#3190#heterogeneous nuclear ribonucleoprotein K isoform a [Homo sapiens]#NP_112553.1#HNRNPK#3190#heterogeneous nuclear ribonucleoprotein K isoform a [Homo sapiens]	HNRNPK	XP_005252017.1	0	77.737	30	11	28	11	1	464	51	5.33	131.03	11	0.771	2.035	1.376	1.077	0.965	1.433	2.014	0.106456	0.00418955	0.039173	0.434091	0.966499	0.00363061	0.00533395	0.216727	0.0356843	0.100421	0.489249	0.972614	0.0355026	0.0347202	7.42	7.45	10.48	7.97	16.75	4.66	5.01	72.1	60.5	159.7	98.3
					XP_005252017.1
					XP_005252017.1
					XP_005252017.1
					XP_005252017.1
					XP_005252017.1
					XP_005252017.1
					XP_005252017.1
					XP_005252017.1
					XP_005252017.1
					XP_005252017.1
					XP_005252017.1
FALSE	High	Master Protein	XP_005257069.1#CLTC#1213#clathrin heavy chain 1 isoform X1 [Homo sapiens]	CLTC	XP_005257069.1	0	131.693	18	24	66	24	1	1682	192.3	5.69	255.16	24	0.969	1.72	1.792	1.64	1.283	2.139	1.913	0.814892	0.0102045	0.0063175	0.00273812	0.0468808	0.00381973	0.00378555	0.859563	0.0453132	0.0412974	0.0317817	0.122863	0.0356011	0.0323739	3.26	10.61	10.68	6.28	2.4	11.3	3.07	63.9	64.3	109.9	114.5
					XP_005257069.1
					XP_005257069.1
					XP_005257069.1
					XP_005257069.1
					XP_005257069.1
					XP_005257069.1
					XP_005257069.1
					XP_005257069.1
					XP_005257069.1
					XP_005257069.1
					XP_005257069.1
					XP_005257069.1
					XP_005257069.1
					XP_005257069.1
					XP_005257069.1
					XP_005257069.1
					XP_005257069.1
					XP_005257069.1
					XP_005257069.1
					XP_005257069.1
					XP_005257069.1
					XP_005257069.1
					XP_005257069.1
					XP_005257069.1
FALSE	High	Master Protein	XP_005263784.1#RALB#5899#ras-related protein Ral-B isoform X1 [Homo sapiens]#XP_005263785.1#RALB#5899#ras-related protein Ral-B isoform X1 [Homo sapiens]#NP_002872.1#RALB#5899#ras-related protein Ral-B [Homo sapiens]	RALB	XP_005263784.1	0	9.422	13	2	5	2	1	206	23.4	6.62	20.71	2	0.669	1.802	2.478	2.511	1.264	1.839	1.537	0.144467	0.018638	0.0261204	0.00215421	0.113429	0.0159409	0.0452743	0.26039	0.0621095	0.081299	0.0305009	0.217208	0.0616079	0.100675	13.51	13.46	17.52	10.86	12.5	9.53	6.63	62.1	42	108	155.4
					XP_005263784.1
					XP_005263784.1
FALSE	High	Master Protein	XP_005268883.1#HNRNPA1#3178#heterogeneous nuclear ribonucleoprotein A1 isoform X1 [Homo sapiens]#NP_112420.1#HNRNPA1#3178#heterogeneous nuclear ribonucleoprotein A1 isoform b [Homo sapiens]	HNRNPA1	XP_005268883.1	0	58.61	21	8	26	6	1	372	38.7	9.13	118.27	8	0.665	2.355	1.911	1.324	0.862	1.764	3.5	0.00397297	0.0013253	0.00169866	0.0037409	0.118978	0.003732	0.00180749	0.0556889	0.0298505	0.0253312	0.0323282	0.22307	0.0356011	0.0301585	1.18	2.37	5.83	2.67	0.48	0.77	10.79	59.8	39.4	142.2	112.1
					XP_005268883.1
					XP_005268883.1
					XP_005268883.1
					XP_005268883.1
					XP_005268883.1
					XP_005268883.1
FALSE	High	Master Protein	XP_005272132.1#VDAC1#7416#voltage-dependent anion-selective channel protein 1 isoform X1 [Homo sapiens]#XP_016865310.1#VDAC1#7416#voltage-dependent anion-selective channel protein 1 isoform X1 [Homo sapiens]#XP_016865311.1#VDAC1#7416#voltage-dependent anion-selective channel protein 1 isoform X1 [Homo sapiens]#XP_016865312.1#VDAC1#7416#voltage-dependent anion-selective channel protein 1 isoform X…	VDAC1	XP_005272132.1	0	58.365	35	7	27	7	1	283	30.8	8.54	122.24	7	0.886	2.167	1.273	1.484	1.244	0.93	1.817	0.00761045	0.0076082	0.0807488	0.0593092	0.0370011	0.118383	0.00347129	0.0621867	0.0395494	0.157554	0.113029	0.107012	0.202918	0.0323643	0.21	3.96	2.28	24.93	6.48	5.67	8.72	75.2	66.7	164.7	99.4
					XP_005272132.1
					XP_005272132.1
					XP_005272132.1
					XP_005272132.1
					XP_005272132.1
					XP_005272132.1
					XP_005272132.1
FALSE	High	Master Protein	XP_006716347.1#CLU#1191#clusterin isoform X1 [Homo sapiens]	CLU	XP_006716347.1	0	62.041	19	9	30	9	1	501	57.8	6.68	124.96	9	0.676	0.801	0.666	2.155	2.17	0.725	0.88	0.0839528	0.120583	0.0353075	0.00950765	0.0129242	0.0153736	0.223272	0.192793	0.18175	0.0959297	0.0463034	0.070124	0.0606306	0.303726	10.46	10.59	7.64	11.91	6.99	3.8	9.41	86.6	59.7	70.8	58.9
					XP_006716347.1
					XP_006716347.1
					XP_006716347.1
					XP_006716347.1
					XP_006716347.1
					XP_006716347.1
					XP_006716347.1
					XP_006716347.1
					XP_006716347.1
FALSE	High	Master Protein	XP_006716714.1#COL14A1#7373#collagen alpha-1(XIV) chain isoform X1 [Homo sapiens]#XP_016869298.1#COL14A1#7373#collagen alpha-1(XIV) chain isoform X1 [Homo sapiens]#NP_066933.1#COL14A1#7373#collagen alpha-1(XIV) chain precursor [Homo sapiens]	COL14A1	XP_006716714.1	0	234.931	27	36	106	36	1	1796	193.4	5.3	431.37	36	3.346	0.637	0.609	0.629	0.492	0.674	0.604	0.000204379	0.000268569	0.00112723	0.0156784	0.000622709	0.00271554	0.00302144	0.0425375	0.0237335	0.023154	0.0555025	0.0251828	0.0329058	0.032328	0.51	0.22	0.26	0.2	0.08	1.47	2	98.3	339.1	62.7	61.4
					XP_006716714.1
					XP_006716714.1
					XP_006716714.1
					XP_006716714.1
					XP_006716714.1
					XP_006716714.1
					XP_006716714.1
					XP_006716714.1
					XP_006716714.1
					XP_006716714.1
					XP_006716714.1
					XP_006716714.1
					XP_006716714.1
					XP_006716714.1
					XP_006716714.1
					XP_006716714.1
					XP_006716714.1
					XP_006716714.1
					XP_006716714.1
					XP_006716714.1
					XP_006716714.1
					XP_006716714.1
					XP_006716714.1
					XP_006716714.1
					XP_006716714.1
					XP_006716714.1
					XP_006716714.1
					XP_006716714.1
					XP_006716714.1
					XP_006716714.1
					XP_006716714.1
					XP_006716714.1
					XP_006716714.1
					XP_006716714.1
					XP_006716714.1
					XP_006716714.1
FALSE	High	Master Protein	XP_006717563.1#VIM#7431#vimentin isoform X1 [Homo sapiens]#NP_003371.2#VIM#7431#vimentin [Homo sapiens]	VIM	XP_006717563.1	0	346.617	71	33	190	27	1	466	53.6	5.12	814.33	33	0.851	0.83	0.994	0.487	0.547	2.07	0.701	0.165679	0.0125452	0.92379	0.00236866	0.00230131	0.000446185	0.00836358	0.284601	0.0502319	0.937144	0.0312245	0.0358808	0.0268454	0.0393836	1.2	1.17	7.72	1.14	0	2.12	2.66	107.8	91.8	88.9	107.5
					XP_006717563.1
					XP_006717563.1
					XP_006717563.1
					XP_006717563.1
					XP_006717563.1
					XP_006717563.1
					XP_006717563.1
					XP_006717563.1
					XP_006717563.1
					XP_006717563.1
					XP_006717563.1
					XP_006717563.1
					XP_006717563.1
					XP_006717563.1
					XP_006717563.1
					XP_006717563.1
					XP_006717563.1
					XP_006717563.1
					XP_006717563.1
					XP_006717563.1
					XP_006717563.1
					XP_006717563.1
					XP_006717563.1
					XP_006717563.1
					XP_006717563.1
					XP_006717563.1
					XP_006717563.1
FALSE	High	Master Protein	XP_006719333.1#DCN#1634#decorin isoform X1 [Homo sapiens]#XP_005268750.1#DCN#1634#decorin isoform X1 [Homo sapiens]#XP_016874406.1#DCN#1634#decorin isoform X1 [Homo sapiens]#NP_598010.1#DCN#1634#decorin isoform a preproprotein [Homo sapiens]#NP_001911.1#DCN#1634#decorin isoform a preproprotein [Homo sapiens]	DCN	XP_006719333.1	0	70.7	30	9	40	8	1	359	39.7	8.54	179.03	9	2.059	0.289	0.255	0.289	0.267	0.728	0.291	0.00168627	0.00332202	0.000925113	0.00290186	0.00215207	0.00550123	0.0040931	0.0467843	0.0356843	0.023154	0.0323282	0.0351702	0.0427555	0.0327758	4.26	1.27	0.07	1.24	0.66	0.32	1.64	154.4	317.8	44.6	39.7
					XP_006719333.1
					XP_006719333.1
					XP_006719333.1
					XP_006719333.1
					XP_006719333.1
					XP_006719333.1
					XP_006719333.1
					XP_006719333.1
FALSE	High	Master Protein	XP_011512416.1#C6#729#complement component C6 isoform X1 [Homo sapiens]	C6	XP_011512416.1	0	23.847	5	3	7	3	1	971	108.7	6.84	36.94	3	1.065	0.993	0.762	1.645	2.062	1.221	0.814	0.1808	0.530101	0.0992051	0.0325467	0.000262433	0.333865	0.127046	0.300829	0.593534	0.176962	0.0800228	0.0201989	0.42599	0.206554	1.92	5.21	9.83	18.63	1.49	25.04	0.44	83	88.4	81.2	67.9
					XP_011512416.1
					XP_011512416.1
					XP_011512416.1
FALSE	High	Master Protein	XP_011523721.1#AOC3#8639#membrane primary amine oxidase isoform X1 [Homo sapiens]	AOC3	XP_011523721.1	0	68.891	15	10	27	10	1	794	88	6.61	119.91	10	0.693	0.243	0.287	0.207	0.262	0.418	0.176	0.00487887	0.00272368	0.00977261	0.000405405	0.00438327	0.00270767	0.00339719	0.0556889	0.0338232	0.0505411	0.0240264	0.0475006	0.0329058	0.0323643	1.6	0.74	2.61	0.01	0.35	0.23	0.06	238.3	172.5	61.9	67.1
					XP_011523721.1
					XP_011523721.1
					XP_011523721.1
					XP_011523721.1
					XP_011523721.1
					XP_011523721.1
					XP_011523721.1
					XP_011523721.1
					XP_011523721.1
					XP_011523721.1
FALSE	High	Master Protein	XP_011524642.1#CEACAM8#1088#carcinoembryonic antigen-related cell adhesion molecule 8 isoform X1 [Homo sapiens]	CEACAM8	XP_011524642.1	0	7.898	7	2	4	2	1	415	45.2	8.65	14.1	2	1.412	2.786	6.898	6.502	11.002	1.365	1.714	0.0755107	0.0226209	0.0121106	0.0116573	0.00626832	0.0108851	0.0562619	0.185932	0.0667163	0.0532152	0.0494485	0.0538137	0.0535504	0.11663	4.39	32.91	41.2	46.42	39.22	0.87	31.85	24.5	35.6	68.2	164.4
					XP_011524642.1
					XP_011524642.1
FALSE	High	Master Protein	XP_011527753.1#COL6A2#1292#collagen alpha-2(VI) chain isoform X1 [Homo sapiens]#NP_001840.3#COL6A2#1292#collagen alpha-2(VI) chain isoform 2C2 precursor [Homo sapiens]	COL6A2	XP_011527753.1	0	26.676	7	6	11	6	1	1019	108.5	6.21	40.6	6	1.376	0.281	0.242	0.341	0.295	0.412	0.281	0.00914272	0.0234171	0.0372781	0.00913048	0.010755	0.0105655	0.021332	0.068176	0.0679722	0.0994917	0.0453586	0.0663084	0.0535504	0.063385	5.76	0.88	0.37	1.88	2.79	0.35	0.65	185.6	265.3	52.2	45
					XP_011527753.1
					XP_011527753.1
					XP_011527753.1
					XP_011527753.1
					XP_011527753.1
					XP_011527753.1
FALSE	High	Master Protein	XP_011531424.1#CAPG#822#macrophage-capping protein isoform X1 [Homo sapiens]#XP_011531425.1#CAPG#822#macrophage-capping protein isoform X1 [Homo sapiens]#NP_001307662.1#CAPG#822#macrophage-capping protein isoform 1 [Homo sapiens]#NP_001243068.1#CAPG#822#macrophage-capping protein isoform 1 [Homo sapiens]#NP_001307661.1#CAPG#822#macrophage-capping protein isoform 1 [Homo sapiens]#NP_001738.2#CAPG#…	CAPG	XP_011531424.1	0	43.051	20	6	14	6	1	348	38.5	6.19	65.42	6	0.667	1.171	1.363	0.935	1.239	2.78	1.112	0.00558967	0.0150706	0.00410366	0.457901	0.0613173	4.31025e-05	0.0687466	0.0574093	0.0560973	0.0386997	0.512935	0.138676	0.00642766	0.135118	3.48	3.64	4.71	10.18	5.45	0.01	5.81	78.2	52.6	90.1	106.5
					XP_011531424.1
					XP_011531424.1
					XP_011531424.1
					XP_011531424.1
					XP_011531424.1
					XP_011531424.1
FALSE	High	Master Protein	XP_011533042.1#DEFA1#1667#neutrophil defensin 1 isoform X1 [Homo sapiens]#NP_001289194.1#DEFA1B#728358#neutrophil defensin 1 isoform 1 preproprotein [Homo sapiens]	DEFA1	XP_011533042.1	0	15.119	50	4	21	4	1	101	11	7.65	70.32	4	2.609	3.614	10.418	2.592	4.619	2.16	4.013	0.0501403	0.0119681	0.00295787	0.00679112	0.013108	0.0111421	0.0194451	0.151245	0.0491494	0.0337678	0.0385801	0.070124	0.0536104	0.0615332	47.61	26.3	13.69	16.03	30.98	12.5	46.65	25.5	65.3	92	277.2
					XP_011533042.1
					XP_011533042.1
					XP_011533042.1
					XP_011533042.1
FALSE	High	Master Protein	XP_011534801.1#CTSG#1511#cathepsin G isoform X1 [Homo sapiens]	CTSG	XP_011534801.1	0	25.341	18	5	14	5	1	269	30.2	10.98	44.4	5	1.224	2.5	3.189	2.004	2.708	1.271	2.717	0.0512222	0.00236372	0.0033201	0.0378516	0.00787132	0.0703918	0.00264854	0.153002	0.033094	0.0352079	0.0865943	0.0598101	0.141854	0.032328	1.48	4.2	2.21	21.25	7.44	12.6	4.12	48.5	59.9	121.1	148.9
					XP_011534801.1
					XP_011534801.1
					XP_011534801.1
					XP_011534801.1
					XP_011534801.1
FALSE	High	Master Protein	XP_011541100.1#HSPA8#3312#heat shock cognate 71 kDa protein isoform X1 [Homo sapiens]#NP_006588.1#HSPA8#3312#heat shock cognate 71 kDa protein isoform 1 [Homo sapiens]	HSPA8	XP_011541100.1	0	199.389	51	27	94	16	1	646	70.9	5.52	403.82	27	1.088	1.508	1.23	1.057	0.813	1.458	2.185	0.0129548	0.00574251	0.0234636	0.661016	0.0311435	0.00154314	0.00122532	0.0780674	0.0382392	0.0770071	0.701595	0.0957581	0.0295371	0.0292685	2.09	2.56	1.76	4.64	5.43	2.07	0.26	78.8	85	115.7	96.9
					XP_011541100.1
					XP_011541100.1
					XP_011541100.1
					XP_011541100.1
					XP_011541100.1
					XP_011541100.1
					XP_011541100.1
					XP_011541100.1
					XP_011541100.1
					XP_011541100.1
					XP_011541100.1
					XP_011541100.1
					XP_011541100.1
					XP_011541100.1
					XP_011541100.1
					XP_011541100.1
					XP_011541100.1; NP_005336.3
FALSE	High	Master Protein	XP_011542031.1#H2AFY#9555#core histone macro-H2A.1 isoform X1 [Homo sapiens]#NP_613258.2#H2AFY#9555#core histone macro-H2A.1 isoform 3 [Homo sapiens]	H2AFY	XP_011542031.1	0	15.557	10	3	9	3	1	372	39.6	9.79	36.15	3	0.763	2.26	2.704	1.372	1.362	0.884	2.106	0.0730706	0.0385204	0.00830131	0.0706631	0.104901	0.164312	0.062536	0.185278	0.0895805	0.0486657	0.121999	0.206684	0.250191	0.126343	3.16	7.65	18.24	5.57	16.25	0.89	1.8	62.7	56.8	141.6	182.3
					XP_011542031.1
					XP_011542031.1
					XP_011542031.1
FALSE	High	Master Protein	XP_016857522.1#S100A6#6277#protein S100-A6 isoform X1 [Homo sapiens]#NP_055439.1#S100A6#6277#protein S100-A6 [Homo sapiens]	S100A6	XP_016857522.1	0	10.402	24	3	14	3	1	90	10.2	5.48	40.92	3	0.826	2.282	1.17	1.245	0.953	0.762	1.721	0.0238554	0.00498677	0.0472924	0.029603	0.499409	0.000353435	0.00614113	0.0986834	0.0356843	0.112236	0.0765457	0.606407	0.0227918	0.0347221	1.01	1.69	4.02	3.47	3.09	0.66	9.6	80.3	67.2	174.3	98.5
					XP_016857522.1
					XP_016857522.1
					XP_016857522.1
FALSE	High	Master Protein	XP_016864475.1#SUB1#10923#activated RNA polymerase II transcriptional coactivator p15 isoform X1 [Homo sapiens]#XP_016864476.1#SUB1#10923#activated RNA polymerase II transcriptional coactivator p15 isoform X1 [Homo sapiens]#XP_011512246.1#SUB1#10923#activated RNA polymerase II transcriptional coactivator p15 isoform X1 [Homo sapiens]#NP_006704.3#SUB1#10923#activated RNA polymerase II transcriptio…	SUB1	XP_016864475.1	0	15	30	3	6	3	1	127	14.4	9.6	25.75	3	0.842	1.579	2.077	1.162	0.838	1.347	1.758	0.0106978	0.0121473	0.00832496	0.0129953	0.00515367	0.0432797	0.0165194	0.0731375	0.0493757	0.0486847	0.0504174	0.0521045	0.104626	0.0573402	1.13	2.63	2.88	0.89	1.94	2.39	4.87	75.4	63.8	119	155.7
					XP_016864475.1
					XP_016864475.1
					XP_016864475.1
FALSE	High	Master Protein	XP_016868591.1#CYC1#1537#cytochrome c1, heme protein, mitochondrial isoform X1 [Homo sapiens]	CYC1	XP_016868591.1	0	11.101	13	2	5	2	1	357	38	6.14	21.87	2	0.743	2.059	2.113	0.88	1.67	1.318	3.268	0.00802237	0.00504613	0.00757884	0.00635117	0.0147636	0.00251103	0.00117503	0.0635926	0.0356843	0.0462488	0.0367813	0.070124	0.0320392	0.0292685	1.45	11.07	8.69	1.37	4.2	1.46	8.65	61.9	42.6	124.8	130.7
					XP_016868591.1
					XP_016868591.1
FALSE	High	Master Protein	XP_016869299.1#YWHAZ#7534#14-3-3 protein zeta/delta isoform X1 [Homo sapiens]#XP_005251118.1#YWHAZ#7534#14-3-3 protein zeta/delta isoform X1 [Homo sapiens]#XP_016869300.1#YWHAZ#7534#14-3-3 protein zeta/delta isoform X1 [Homo sapiens]#XP_024303034.1#YWHAZ#7534#14-3-3 protein zeta/delta isoform X1 [Homo sapiens]#XP_005251120.1#YWHAZ#7534#14-3-3 protein zeta/delta isoform X1 [Homo sapiens]#NP_003397…	YWHAZ	XP_016869299.1	0	114.865	53	11	51	8	1	245	27.7	4.79	230.47	11	1.016	1.706	1.681	0.999	0.846	1.216	2.381	0.403217	0.00902768	0.0471983	0.951401	0.0553733	0.0131873	0.00326932	0.507424	0.0424016	0.112166	0.957017	0.130425	0.0565197	0.0323643	3.91	8.01	16.54	13.17	3.53	1.67	2.38	74	75.2	124.9	124.4
[truncated: 71 more rows]
[truncated: 217 more columns]

## Sheet: Supp Table S3
Supplementary Table S3: List of 256 DEPs in GBC stage II. The proteins with ≥2.0 fold change and adjusted p value <0.05 were used as DEPs. The details are provided in the Methods section. The Table describes the total number of proteins and peptides identified in mass spectrometry runs along with their quantity values.
Checked	Protein FDR Confidence: Combined	Master	Description	Gene symbol	Accession	Exp. q-value: Combined	Sum PEP Score	Coverage [%]	# Peptides	# PSMs	# Unique Peptides	# Protein Groups	# AAs	MW [kDa]	calc. pI	Score Sequest HT: Sequest HT	# Peptides (by Search Engine): Sequest HT	Abundance Ratio: (114) / (113)	Abundance Ratio: (115) / (113)	Abundance Ratio: (116) / (113)	Abundance Ratio: (117) / (113)	Abundance Ratio: (118) / (113)	Abundance Ratio P-Value: (114) / (113)	Abundance Ratio P-Value: (115) / (113)	Abundance Ratio P-Value: (116) / (113)	Abundance Ratio P-Value: (117) / (113)	Abundance Ratio P-Value: (118) / (113)	Abundance Ratio Adj. P-Value: (114) / (113)	Abundance Ratio Adj. P-Value: (115) / (113)	Abundance Ratio Adj. P-Value: (116) / (113)	Abundance Ratio Adj. P-Value: (117) / (113)	Abundance Ratio Adj. P-Value: (118) / (113)	Abundance Ratio Variability [%]: (114) / (113)	Abundance Ratio Variability [%]: (115) / (113)	Abundance Ratio Variability [%]: (116) / (113)	Abundance Ratio Variability [%]: (117) / (113)	Abundance Ratio Variability [%]: (118) / (113)	Abundances (Grouped): 113	Abundances (Grouped): 114	Abundances (Grouped): 115	Abundances (Grouped): 116	Abundances (Grouped): 117	Abundances (Grouped): 118	Abundances (Grouped) CV [%]: 113	Abundances (Grouped) CV [%]: 114	Abundances (Grouped) CV [%]: 115	Abundances (Grouped) CV [%]: 116	Abundances (Grouped) CV [%]: 117	Abundances (Grouped) CV [%]: 118
Checked	Protein FDR Confidence: Combined	Master	Description	Gene symbol	Accessions	Exp. q-value: Combined	Sum PEP Score	Coverage [%]	# Peptides	# PSMs	# Unique Peptides	# Protein Groups	# AAs	MW [kDa]	calc. pI	Score Sequest HT: Sequest HT	# Peptides (by Search Engine): Sequest HT	Fold change: GBC-1	Fold change: GBC-2	Fold change: GBC-3	Fold change: GBC-4	Fold change: GBC-5	P-Value: GBC-1	P-Value: GBC-2	P-Value: GBC-3	P-Value: GBC-4	P-Value: GBC-5	Adj. P-Value: GBC-1	Adj. P-Value: GBC-2	Adj. P-Value: GBC-3	Adj. P-Value: GBC-4	Adj. P-Value: GBC-5	Variability [%]: GBC-1	Variability [%]: GBC-2	Variability [%]: GBC-3	Variability [%]: GBC-4	Variability [%]: GBC-5	Abundances (Grouped): GSD	Abundances (Grouped): GBC-1	Abundances (Grouped): GBC-2	Abundances (Grouped): GBC-3	Abundances (Grouped): GBC-4	Abundances (Grouped): GBC-5	Abundances (Grouped) CV [%]: GSD	Abundances (Grouped) CV [%]: GBC-1	Abundances (Grouped) CV [%]: GBC-2	Abundances (Grouped) CV [%]: GBC-3	Abundances (Grouped) CV [%]: GBC-4	Abundances (Grouped) CV [%]: GBC-5
FALSE	High	Master Protein	NP_000008.1#ACADS#35#short-chain specific acyl-CoA dehydrogenase, mitochondrial isoform 1 precursor [Homo sapiens]	ACADS	NP_000008.1	0	46.887	20	7	14	7	1	412	44.3	7.99	59.36	7	0.75	0.959	0.819	1.061	2.313	0.00321178	0.867286	0.0854053	0.485573	4.05706e-05	0.0423182	0.887837	0.210031	0.548574	0.0137511	0.3	13.01	10.29	16.65	1.25	87.4	66.6	83.8	71.6	90.1	200.5	4.41	3.12	10.44	7.04	9.42	5.12
					NP_000008.1
					NP_000008.1
					NP_000008.1
					NP_000008.1
					NP_000008.1
					NP_000008.1
					NP_000008.1
FALSE	High	Master Protein	NP_000055.2#C3#718#complement C3 preproprotein [Homo sapiens]	C3	NP_000055.2	0	713.678	58	78	299	78	1	1663	187	6.4	1348.84	78	0.823	0.718	0.805	0.439	0.807	0.000589163	0.00121393	0.0201879	0.000341951	0.000724329	0.0376199	0.0387404	0.105103	0.00843683	0.0167861	0.46	0.53	5.05	0.72	0.96	130.4	107.4	95.3	105	57.1	104.8	1.18	0.37	2.07	4.4	1.85	2.06
					NP_000055.2
					NP_000055.2
					NP_000055.2
					NP_000055.2
					NP_000055.2
					NP_000055.2
					NP_000055.2
					NP_000055.2
					NP_000055.2
					NP_000055.2
					NP_000055.2
					NP_000055.2
					NP_000055.2
					NP_000055.2
					NP_000055.2
					NP_000055.2
					NP_000055.2
					NP_000055.2
					NP_000055.2
					NP_000055.2
					NP_000055.2
					NP_000055.2
					NP_000055.2
					NP_000055.2
					NP_000055.2
					NP_000055.2
					NP_000055.2
					NP_000055.2
					NP_000055.2
					NP_000055.2
					NP_000055.2
					NP_000055.2
					NP_000055.2
					NP_000055.2
					NP_000055.2
					NP_000055.2
					NP_000055.2
					NP_000055.2
					NP_000055.2
					NP_000055.2
					NP_000055.2
					NP_000055.2
					NP_000055.2
					NP_000055.2
					NP_000055.2
					NP_000055.2
					NP_000055.2
					NP_000055.2
					NP_000055.2
					NP_000055.2
					NP_000055.2
					NP_000055.2
					NP_000055.2
					NP_000055.2
					NP_000055.2
					NP_000055.2
					NP_000055.2
					NP_000055.2
					NP_000055.2
					NP_000055.2
					NP_000055.2
					NP_000055.2
					NP_000055.2
					NP_000055.2
					NP_000055.2
					NP_000055.2
					NP_000055.2
					NP_000055.2
					NP_000055.2
					NP_000055.2
					NP_000055.2
					NP_000055.2
					NP_000055.2
					NP_000055.2
					NP_000055.2
					NP_000055.2
					NP_000055.2
					NP_000055.2
FALSE	High	Master Protein	NP_000058.1#CA2#760#carbonic anhydrase 2 isoform 1 [Homo sapiens]	CA2	NP_000058.1	0	79.829	42	10	42	10	1	260	29.2	7.4	173.28	10	0.494	0.37	3.213	0.416	0.785	0.00167485	0.000621276	0.000990474	0.00188281	0.00914183	0.0376199	0.0369596	0.0468956	0.0159896	0.0374765	1.23	0.77	4.46	0.06	3.49	95.8	47.3	34.3	309.3	37.7	75.6	3.37	1.93	5.51	3.39	5.79	7.09
					NP_000058.1
					NP_000058.1
					NP_000058.1
					NP_000058.1
					NP_000058.1
					NP_000058.1
					NP_000058.1
					NP_000058.1
					NP_000058.1
					NP_000058.1
FALSE	High	Master Protein	NP_000129.3#FBN1#2200#fibrillin-1 preproprotein [Homo sapiens]	FBN1	NP_000129.3	0	265.646	20	44	130	44	1	2871	312.1	4.93	503.49	44	1.667	1.194	0.54	0.651	0.498	5.02954e-05	0.0026811	0.0162715	0.00940241	0.00130954	0.010087	0.0438043	0.0961367	0.0312695	0.0172642	0.35	1.99	2.5	1.09	0.62	108.8	179.7	127.6	58.8	70.9	54.2	2.79	2.68	1.82	10.25	3.99	1.57
					NP_000129.3
					NP_000129.3
					NP_000129.3
					NP_000129.3
					NP_000129.3
					NP_000129.3
					NP_000129.3
					NP_000129.3
					NP_000129.3
					NP_000129.3
					NP_000129.3
					NP_000129.3
					NP_000129.3
					NP_000129.3
					NP_000129.3
					NP_000129.3
					NP_000129.3
					NP_000129.3
					NP_000129.3
					NP_000129.3
					NP_000129.3
					NP_000129.3
					NP_000129.3
					NP_000129.3
					NP_000129.3
					NP_000129.3
					NP_000129.3
					NP_000129.3
					NP_000129.3
					NP_000129.3
					NP_000129.3
					NP_000129.3
					NP_000129.3
					NP_000129.3
					NP_000129.3
					NP_000129.3
					NP_000129.3
					NP_000129.3
					NP_000129.3
					NP_000129.3
					NP_000129.3
					NP_000129.3
					NP_000129.3
					NP_000129.3
FALSE	High	Master Protein	NP_000182.2#HMGCL#3155#hydroxymethylglutaryl-CoA lyase, mitochondrial isoform 1 precursor [Homo sapiens]	HMGCL	NP_000182.2	0	18.696	16	5	7	5	1	325	34.3	8.54	26.97	5	0.997	1.105	0.97	0.998	2.92	0.865647	0.21098	0.578783	0.609839	0.0138937	0.919251	0.314197	0.68692	0.666344	0.0452916	26.07	13.58	51.52	12.3	27.32	78.9	80.4	85.9	68.8	78.7	207.2	6.78	18.4	5.98	58.39	14.52	23.79
					NP_000182.2
					NP_000182.2
					NP_000182.2
					NP_000182.2
					NP_000182.2
FALSE	High	Master Protein	NP_000230.1#LYZ#4069#lysozyme C precursor [Homo sapiens]	LYZ	NP_000230.1	0	39.945	26	4	22	4	1	148	16.5	9.16	85.01	4	1.951	0.866	3.214	1.628	2.517	0.00131702	0.00692005	0.00576624	0.00833898	0.00446092	0.0376199	0.0556513	0.0689035	0.029783	0.0266721	3.59	0.46	17.01	3.83	11.42	52.3	104.5	46.8	165.8	85.2	145.5	6.31	2.89	5.53	10.08	1.17	10.74
					NP_000230.1
					NP_000230.1
					NP_000230.1
					NP_000230.1
FALSE	High	Master Protein	NP_000241.1#MPO#4353#myeloperoxidase precursor [Homo sapiens]	MPO	NP_000241.1	0	274.406	45	29	114	26	1	745	83.8	8.97	506.99	29	2.779	1.277	2.819	3.092	1.158	0.00289585	0.0230646	0.00167971	0.00193593	0.0626208	0.040921	0.0897999	0.0507664	0.0159896	0.109392	13.38	0.14	1.42	4.93	1.31	49.5	137.4	68	134.6	148.8	61.7	7.2	2.36	4.45	2.59	2.19	4.67
					NP_000241.1
					NP_000241.1
					NP_000241.1
					NP_000241.1
					NP_000241.1
					NP_000241.1
					NP_000241.1
					NP_000241.1
					NP_000241.1
					NP_000241.1
					NP_000241.1
					NP_000241.1
					NP_000241.1
					NP_000241.1
					NP_000241.1
					NP_000241.1
					NP_000241.1
					NP_000241.1
					NP_000241.1
					NP_000241.1
					NP_000241.1
					NP_000241.1
					NP_000241.1
					NP_000241.1
					NP_000241.1
					NP_000241.1
FALSE	High	Master Protein	NP_000333.1#SLC4A1#6521#band 3 anion transport protein [Homo sapiens]	SLC4A1	NP_000333.1	0	110.818	23	16	46	16	1	911	101.7	5.19	197.75	16	0.747	0.764	2.607	0.725	0.823	0.00607249	0.00566856	0.000579385	0.0398957	0.0023584	0.0520682	0.0542621	0.0468956	0.0782416	0.0207397	0.29	2.7	5.55	0.06	1.3	90.3	67.1	68.4	233.3	67.2	73.7	1.9	2.42	5.06	3.02	8.5	3.35
					NP_000333.1
					NP_000333.1
					NP_000333.1
					NP_000333.1
					NP_000333.1
					NP_000333.1
					NP_000333.1
					NP_000333.1
					NP_000333.1
					NP_000333.1
					NP_000333.1
					NP_000333.1
					NP_000333.1
					NP_000333.1
					NP_000333.1
					NP_000333.1
FALSE	High	Master Protein	NP_000468.1#ALB#213#serum albumin preproprotein [Homo sapiens]	ALB	NP_000468.1	0	753.266	80	53	763	53	1	609	69.3	6.28	3426	53	0.459	0.396	0.65	0.176	0.534	5.16359e-05	5.39675e-06	0.0058502	3.00451e-05	0.000154298	0.010087	0.0144938	0.0694803	0.00698953	0.0140899	0.05	0.03	3.54	0.04	0.39	186.7	85.5	74	121.3	32.9	99.6	1.38	0.69	1.16	4.39	3.01	0.99
					NP_000468.1
					NP_000468.1
					NP_000468.1
					NP_000468.1
					NP_000468.1
					NP_000468.1
					NP_000468.1
					NP_000468.1
					NP_000468.1
					NP_000468.1
					NP_000468.1
					NP_000468.1
					NP_000468.1
					NP_000468.1
					NP_000468.1
					NP_000468.1
					NP_000468.1
					NP_000468.1
					NP_000468.1
					NP_000468.1
					NP_000468.1
					NP_000468.1
					NP_000468.1
					NP_000468.1
					NP_000468.1
					NP_000468.1
					NP_000468.1
					NP_000468.1
					NP_000468.1
					NP_000468.1
					NP_000468.1
					NP_000468.1
					NP_000468.1
					NP_000468.1
					NP_000468.1
					NP_000468.1
					NP_000468.1
					NP_000468.1
					NP_000468.1
					NP_000468.1
					NP_000468.1
					NP_000468.1
					NP_000468.1
					NP_000468.1
					NP_000468.1
					NP_000468.1
					NP_000468.1
					NP_000468.1
					NP_000468.1
					NP_000468.1
					NP_000468.1
					NP_000468.1
					NP_000468.1
FALSE	High	Master Protein	NP_000493.1#EPX#8288#eosinophil peroxidase preproprotein [Homo sapiens]	EPX	NP_000493.1	0	100.192	22	14	49	11	1	715	81	10.29	183.11	14	2.856	2.25	1.437	0.851	0.754	0.00212675	0.00118515	0.025642	0.0868102	0.0244421	0.0376199	0.0387404	0.11399	0.138754	0.0575735	0.5	0.32	0.83	2.18	3.47	66.5	191	149.6	87.7	57.1	48.1	5.15	3.63	0.62	7.48	2.4	10.43
					NP_000493.1
					NP_000493.1
					NP_000493.1
					NP_000493.1
					NP_000493.1
					NP_000493.1
					NP_000493.1
					NP_000493.1
					NP_000493.1
					NP_000493.1
					NP_000493.1
FALSE	High	Master Protein	NP_000509.1#HBB#3043#hemoglobin subunit beta [Homo sapiens]	HBB	NP_000509.1	0	284.128	90	14	467	8	1	147	16	7.28	2366.68	14	0.569	0.501	7.28	0.499	0.52	0.00104258	0.000846459	1.41403e-06	0.00393873	0.000932147	0.0376199	0.0384466	0.00635325	0.021143	0.0167861	0.96	1.11	0.56	0.62	1.34	58.1	33.3	28.8	420.8	29	30.2	0.85	2.54	3.2	0.71	7.1	2.61
					NP_000509.1
					NP_000509.1
					NP_000509.1
					NP_000509.1
					NP_000509.1
					NP_000509.1
					NP_000509.1
					NP_000509.1
FALSE	High	Master Protein	NP_000510.1#HBD#3045#hemoglobin subunit delta [Homo sapiens]	HBD	NP_000510.1	0	228.871	79	11	256	5	1	147	16	8.05	1309.67	11	0.665	0.518	5.097	0.523	0.543	0.00453805	0.0127857	0.000638372	0.0093381	0.00648113	0.0464558	0.069699	0.0468956	0.0310786	0.0316894	1.63	0.02	3.08	1.9	1.7	70.4	46.9	37.4	368.3	37.8	39.3	3.41	5.35	12.88	4.67	12	9.9
					NP_000510.1
					NP_000510.1
					NP_000510.1
					NP_000510.1
					NP_000510.1
FALSE	High	Master Protein	NP_000549.1#HBA1#3039#hemoglobin subunit alpha [Homo sapiens]#NP_000508.1#HBA2#3040#hemoglobin subunit alpha [Homo sapiens]	HBA1	NP_000549.1	0	178.534	64	8	298	8	1	142	15.2	8.68	1301.02	8	0.681	0.647	7.751	0.651	0.626	0.00128418	0.00228677	0.000689174	0.0055148	0.00146096	0.0376199	0.0422817	0.0468956	0.0245814	0.0172642	1.27	1.3	6.09	0.91	0.63	52.7	36.6	34.1	408.7	34.8	33	5.71	6.68	8.97	3.6	9.85	8.31
					NP_000549.1
					NP_000549.1
					NP_000549.1
					NP_000549.1
					NP_000549.1
					NP_000549.1
					NP_000549.1
					NP_000549.1
FALSE	High	Master Protein	NP_000598.2#ORM1#5004#alpha-1-acid glycoprotein 1 precursor [Homo sapiens]	ORM1	NP_000598.2	0	88.017	39	8	34	6	1	201	23.5	5.11	173.7	8	0.711	0.538	0.582	0.368	1.129	4.32844e-05	0.0081635	0.00328587	0.000650726	0.00726409	0.010087	0.0556513	0.0525389	0.0109914	0.0339356	0.12	2.53	0.78	0.21	1.55	138.5	99	74.5	80.6	51.1	156.3	2.74	2.78	6.75	2.47	1.66	0.89
					NP_000598.2
					NP_000598.2
					NP_000598.2
					NP_000598.2
					NP_000598.2
					NP_000598.2
FALSE	High	Master Protein	NP_000604.1#HPX#3263#hemopexin precursor [Homo sapiens]	HPX	NP_000604.1	0	140.108	38	15	62	14	1	462	51.6	7.02	275.52	15	0.649	0.623	0.789	0.381	0.84	0.00256392	5.52685e-05	0.00450825	0.000506106	0.0115609	0.0398033	0.0165548	0.0626803	0.0102429	0.0413302	0.73	0.21	1.68	0.54	2.34	140.2	91	87.4	110.7	53.5	117.3	0.72	3.1	1.33	3.43	3.08	2.88
					NP_000604.1
					NP_000604.1
					NP_000604.1
					NP_000604.1
					NP_000604.1
					NP_000604.1
					NP_000604.1
					NP_000604.1
					NP_000604.1
					NP_000604.1
					NP_000604.1
					NP_000604.1
					NP_000604.1
					NP_000604.1
FALSE	High	Master Protein	NP_000627.2#SOD2#6648#superoxide dismutase [Mn], mitochondrial isoform A precursor [Homo sapiens]#NP_001019636.1#SOD2#6648#superoxide dismutase [Mn], mitochondrial isoform A precursor [Homo sapiens]	SOD2	NP_000627.2	0	67.012	38	7	36	7	1	222	24.7	8.25	164.37	7	1.595	2.045	1.071	1.252	2.985	0.00104485	0.000345745	0.211046	0.000763639	0.00167579	0.0376199	0.0282443	0.349771	0.0117905	0.0173088	1.53	0.13	7.89	1.59	9.36	60.2	97.5	123.3	62.9	76.2	179.8	3.52	1.66	1.66	4.52	4.01	4.54
					NP_000627.2
					NP_000627.2
					NP_000627.2
					NP_000627.2
					NP_000627.2
					NP_000627.2
					NP_000627.2
FALSE	High	Master Protein	NP_000659.2#ADH1B#125#alcohol dehydrogenase 1B isoform 1 [Homo sapiens]	ADH1B	NP_000659.2	0	92.887	34	12	51	3	1	375	39.8	8.19	203.94	12	0.935	0.855	0.314	0.229	0.198	0.106975	0.0485797	0.0049819	0.00390487	0.00370328	0.240801	0.136931	0.0637711	0.0210264	0.0251946	2.5	2.05	0.05	0.92	0.39	171.2	155.1	146.3	54.3	39.1	33.9	3.33	3.57	8.31	10.27	12.6	13.5
					NP_000659.2
					NP_000659.2
					NP_000659.2
FALSE	High	Master Protein	NP_000660.1#ADH1C#126#alcohol dehydrogenase 1C [Homo sapiens]	ADH1C	NP_000660.1	0	74.641	27	11	45	2	1	375	39.8	8.29	170.26	11	0.416	0.344	0.374	0.381	1.138	0.00275384	0.00392818	0.117281	0.00363669	0.0130114	0.040835	0.0464174	0.248261	0.0202042	0.0439986	1.8	0.58	3.12	0.13	0.3	165.1	65.6	56.8	61.8	62.8	187.8	10.34	4.15	0.49	42.75	1.5	7.63
					NP_000660.1
					NP_000660.1
FALSE	High	Master Protein	NP_000681.2#ALDH2#217#aldehyde dehydrogenase, mitochondrial isoform 1 precursor [Homo sapiens]	ALDH2	NP_000681.2	0	161.154	50	20	65	19	1	517	56.3	7.05	298.53	20	0.864	1.229	0.872	0.873	3.121	0.00215452	0.00327567	0.71785	0.00872202	0.00103638	0.0378135	0.0451044	0.802313	0.0300643	0.0170985	0.06	2.53	9.11	0.28	6.5	74.1	65.2	92.9	64.3	66.3	237.1	1.59	1.58	2.3	22.41	2.12	6.43
					NP_000681.2
					NP_000681.2
					NP_000681.2
					NP_000681.2
					NP_000681.2
					NP_000681.2
					NP_000681.2
					NP_000681.2
					NP_000681.2
					NP_000681.2
					NP_000681.2
					NP_000681.2
					NP_000681.2
					NP_000681.2
					NP_000681.2
					NP_000681.2
					NP_000681.2
					NP_000681.2
					NP_000681.2
FALSE	High	Master Protein	NP_000692.2#ATP1A1#476#sodium/potassium-transporting ATPase subunit alpha-1 isoform a [Homo sapiens]	ATP1A1	NP_000692.2	0	420.157	44	37	166	37	1	1023	112.8	5.49	799.24	37	0.876	0.932	0.962	2.295	1.673	0.0103154	0.105393	0.997039	1.98577e-05	0.000311043	0.0656477	0.200395	0.99884	0.00698953	0.0152449	2.32	5.44	4.17	0.93	0.15	77	68.1	72.4	74.8	177.5	130.1	0.62	2.39	4.24	9.59	0.8	1.3
					NP_000692.2
					NP_000692.2
					NP_000692.2
					NP_000692.2
					NP_000692.2
					NP_000692.2
					NP_000692.2
					NP_000692.2
					NP_000692.2
					NP_000692.2
					NP_000692.2
					NP_000692.2
					NP_000692.2
					NP_000692.2
					NP_000692.2
					NP_000692.2
					NP_000692.2
					NP_000692.2
					NP_000692.2
					NP_000692.2
					NP_000692.2
					NP_000692.2
					NP_000692.2
					NP_000692.2
					NP_000692.2
					NP_000692.2
					NP_000692.2
					NP_000692.2
					NP_000692.2
					NP_000692.2
					NP_000692.2
					NP_000692.2
					NP_000692.2
					NP_000692.2
					NP_000692.2
					NP_000692.2
					NP_000692.2
FALSE	High	Master Protein	NP_000704.1#BLVRB#645#flavin reductase (NADPH) [Homo sapiens]	BLVRB	NP_000704.1	0	82.994	58	8	26	8	1	206	22.1	7.65	138.29	8	0.902	0.822	2.793	0.758	1.036	0.0971583	0.0269038	0.000526858	0.0164292	0.129826	0.223519	0.0974984	0.0468956	0.0450648	0.184766	6.44	3.18	3.58	0.65	2.01	82.3	73.8	67.3	228.6	62	85.9	0.64	5.6	5.71	4.65	6.41	2.89
					NP_000704.1
					NP_000704.1
					NP_000704.1
					NP_000704.1
					NP_000704.1
					NP_000704.1
					NP_000704.1
					NP_000704.1
FALSE	High	Master Protein	NP_000909.2#P4HB#5034#protein disulfide-isomerase precursor [Homo sapiens]	P4HB	NP_000909.2	0	250.227	68	30	126	30	1	508	57.1	4.87	513.04	30	1.234	1.231	0.949	1.31	2.928	0.00079771	0.000356358	0.0235901	0.000816546	0.000144834	0.0376199	0.0284183	0.113968	0.0121637	0.0140899	0.59	0.47	1.58	0.98	1.32	69	86.4	85.8	66.4	90.4	202	1.11	0.95	0.85	1.64	0.43	1.14
					NP_000909.2
					NP_000909.2
					NP_000909.2
					NP_000909.2
					NP_000909.2
					NP_000909.2
					NP_000909.2
					NP_000909.2
					NP_000909.2
					NP_000909.2
					NP_000909.2
					NP_000909.2
					NP_000909.2
					NP_000909.2
					NP_000909.2
					NP_000909.2
					NP_000909.2
					NP_000909.2
					NP_000909.2
					NP_000909.2
					NP_000909.2
					NP_000909.2
					NP_000909.2
					NP_000909.2
					NP_000909.2
					NP_000909.2
					NP_000909.2
					NP_000909.2
					NP_000909.2
					NP_000909.2
FALSE	High	Master Protein	NP_000970.1#RPL18#6141#60S ribosomal protein L18 isoform 1 [Homo sapiens]	RPL18	NP_000970.1	0	29.113	23	4	15	4	1	188	21.6	11.72	60.84	4	1.645	1.411	0.908	2.103	1.648	0.0176383	0.0159705	0.830382	0.00410578	0.013996	0.0873745	0.0759022	0.884815	0.0214174	0.0453708	11.37	5.05	6.77	4.85	1.98	68.7	114	99.3	63.9	148	106.1	4.56	9.02	4.65	20.3	4.92	7.25
					NP_000970.1
					NP_000970.1
					NP_000970.1
					NP_000970.1
FALSE	High	Master Protein	NP_000975.2#RPL23A#6147#60S ribosomal protein L23a [Homo sapiens]	RPL23A	NP_000975.2	0	12.358	26	4	8	4	1	156	17.7	10.45	25.64	4	0.968	1.632	0.964	2.031	1.502	0.629408	0.00479335	0.640216	0.00221895	0.0100122	0.746666	0.0501172	0.736429	0.0173387	0.0393569	15.35	3.4	34.43	0.37	5.62	75.7	73.3	117.4	69.4	146.5	117.7	4.27	6.89	7.52	29.84	6.6	4.89
					NP_000975.2
					NP_000975.2
					NP_000975.2
					NP_000975.2
FALSE	High	Master Protein	NP_001001522.1#TAGLN#6876#transgelin [Homo sapiens]#NP_003177.2#TAGLN#6876#transgelin [Homo sapiens]	TAGLN	NP_001001522.1	0	146.526	70	15	91	15	1	201	22.6	8.84	372.6	15	0.8	0.743	0.293	0.152	0.185	0.00083573	0.000664805	0.000351472	0.000446102	0.00269249	0.0376199	0.0378465	0.0468956	0.00963624	0.0219553	0.42	1.08	0.35	0.09	0.59	187.8	151.9	140.7	56.5	28.4	34.7	1.67	1.05	0.61	4.25	5.4	13.6
					NP_001001522.1
					NP_001001522.1
					NP_001001522.1
					NP_001001522.1
					NP_001001522.1
					NP_001001522.1
					NP_001001522.1
					NP_001001522.1
					NP_001001522.1
					NP_001001522.1
					NP_001001522.1
					NP_001001522.1
					NP_001001522.1
					NP_001001522.1
					NP_001001522.1
FALSE	High	Master Protein	NP_001003954.1#ANXA13#312#annexin A13 isoform b [Homo sapiens]	ANXA13	NP_001003954.1	0	43.956	19	6	21	5	1	357	39.7	5.5	87.24	6	0.431	0.529	0.471	0.487	1.135	0.00235509	0.00301957	0.00307867	5.79112e-05	0.00116962	0.0389409	0.0447593	0.0508912	0.00698953	0.0172642	0.05	1.38	1.97	0.2	0.69	148.2	65.3	77	69.8	72.1	167.5	2.01	5.26	4.96	5.31	1.12	2.61
					NP_001003954.1
					NP_001003954.1
					NP_001003954.1
					NP_001003954.1
					NP_001003954.1
FALSE	High	Master Protein	NP_001008.1#RPS13#6207#40S ribosomal protein S13 [Homo sapiens]	RPS13	NP_001008.1	0	27.436	30	5	11	5	1	151	17.2	10.54	44.82	5	1.277	1.685	1.828	2.505	1.38	0.00678735	0.00565602	0.0435689	0.00120994	0.00850721	0.0543001	0.0542621	0.138901	0.0154	0.0361392	1.05	5.61	18.05	2.74	5.64	63.9	81.6	102.2	116.8	151.9	83.7	3.17	6.33	6.95	17.19	5.55	5.41
					NP_001008.1
					NP_001008.1
					NP_001008.1
					NP_001008.1
					NP_001008.1
FALSE	High	Master Protein	NP_001014763.1#ETFB#2109#electron transfer flavoprotein subunit beta isoform 2 [Homo sapiens]	ETFB	NP_001014763.1	0	28.634	19	7	16	7	1	346	37.4	7.17	57.92	7	1.002	1.37	0.981	1.167	2.494	0.615599	0.0461824	0.661058	0.216524	0.00973703	0.73816	0.1322	0.752504	0.280681	0.038741	1.82	12.8	4.66	6.56	17.78	74.9	74.1	102.7	77.5	83.8	186.9	8.57	7.82	3.18	6.61	5.13	7.01
					NP_001014763.1
					NP_001014763.1
					NP_001014763.1
					NP_001014763.1
					NP_001014763.1
					NP_001014763.1
					NP_001014763.1
FALSE	High	Master Protein	NP_001018146.1#NME1-NME2#654364#NME1-NME2 protein [Homo sapiens]	NME1-NME2	NP_001018146.1	0	56.699	55	8	25	8	1	267	30.1	8.92	111.61	8	1.339	1.083	1.165	1.21	2.654	0.0121424	0.357003	0.10206	0.0292896	0.00047719	0.0709437	0.459209	0.234915	0.0651301	0.0166203	3.01	7.57	6.1	2.93	2.76	69.6	92.6	75.4	83.6	83.8	195	4.57	1.68	4.06	9.4	1.64	3.66
					NP_001018146.1
					NP_001018146.1
					NP_001018146.1
					NP_001018146.1
					NP_001018146.1
					NP_001018146.1
					NP_001018146.1
					NP_001018146.1
FALSE	High	Master Protein	NP_001022.1#RPS28#6234#40S ribosomal protein S28 [Homo sapiens]	RPS28	NP_001022.1	0	23.199	46	3	13	3	1	69	7.8	10.7	50.5	3	1.206	1.748	1.062	2.264	1.549	0.000795509	0.00507522	0.948719	0.00255256	0.00649893	0.0376199	0.0521625	0.965067	0.0181466	0.0317388	0.17	5.28	4.71	7.67	6.25	68.7	82.9	117.1	70.9	154.1	106.4	4.29	5.05	3.53	11.24	3.47	2.02
					NP_001022.1
					NP_001022.1
					NP_001022.1
FALSE	High	Master Protein	NP_001025180.1#RPS15A#6210#40S ribosomal protein S15a [Homo sapiens]#NP_001010.2#RPS15A#6210#40S ribosomal protein S15a [Homo sapiens]	RPS15A	NP_001025180.1	0	6.026	12	2	6	2	1	130	14.8	10.13	23.15	2	1.035	1.057	0.931	2.699	1.525	0.260567	0.331844	0.306349	0.00284687	0.0271665	0.397515	0.439039	0.4483	0.0197697	0.0616771	4.17	10.52	10.18	0.1	9.86	73.3	77.1	79.2	68.2	187.3	114.9	8.41	3.57	1.57	6.38	3.75	6.45
					NP_001025180.1
					NP_001025180.1
FALSE	High	Master Protein	NP_001058.2#TOP2A#7153#DNA topoisomerase 2-alpha [Homo sapiens]	TOP2A	NP_001058.2	0	73.228	13	15	27	9	1	1531	174.3	8.72	119.13	15	1.049	1.247	1.078	3.137	0.827	0.79425	0.0224068	0.00760595	0.000265987	0.529468	0.867209	0.0885605	0.0720887	0.00768101	0.588739	16.77	3.06	0.09	4.54	1.91	70.8	73.2	88.8	76.4	229.7	61.1	4.03	21.03	7.02	2.99	5.46	17.94
					NP_001058.2
					NP_001058.2
					NP_001058.2
					NP_001058.2
					NP_001058.2
					NP_001058.2
					NP_001058.2
					NP_001058.2
					NP_001058.2
FALSE	High	Master Protein	NP_001091974.1#DDX17#10521#probable ATP-dependent RNA helicase DDX17 isoform 3 [Homo sapiens]	DDX17	NP_001091974.1	0	91.535	20	14	43	8	1	731	80.4	8.37	168.76	14	1.124	0.978	0.832	2.047	1.248	0.0340112	0.297421	0.136772	0.00711596	0.199492	0.119759	0.402868	0.266949	0.0268672	0.260589	0.59	0.15	5.18	9.39	6.87	83.2	93.5	79.6	69.2	170.7	103.8	9.34	5.97	1.59	9.95	1.62	5.48
					NP_001091974.1
					NP_001091974.1
					NP_001091974.1
					NP_001091974.1
					NP_001091974.1
					NP_001091974.1
					NP_001091974.1
					NP_001091974.1
FALSE	High	Master Protein	NP_001104026.1#FLNA#2316#filamin-A isoform 2 [Homo sapiens]	FLNA	NP_001104026.1	0	1150.49	56	109	460	98	1	2647	280.6	6.06	2208.89	109	0.931	0.563	0.327	0.339	0.374	0.00868817	0.000242999	0.00175253	5.04659e-05	0.000232289	0.0619619	0.026622	0.0507664	0.00698953	0.0149525	1.4	0.62	0.34	0.15	0.2	170.2	158.5	95	55.6	57.7	63	0.52	1.65	1.57	7.49	0.98	2.83
					NP_001104026.1
					NP_001104026.1
					NP_001104026.1
					NP_001104026.1
					NP_001104026.1
					NP_001104026.1
					NP_001104026.1
					NP_001104026.1
					NP_001104026.1
					NP_001104026.1
					NP_001104026.1
					NP_001104026.1
					NP_001104026.1
					NP_001104026.1
					NP_001104026.1
					NP_001104026.1
					NP_001104026.1
					NP_001104026.1
					NP_001104026.1
					NP_001104026.1
					NP_001104026.1
					NP_001104026.1
					NP_001104026.1
					NP_001104026.1
					NP_001104026.1
					NP_001104026.1
					NP_001104026.1
					NP_001104026.1
					NP_001104026.1
					NP_001104026.1
					NP_001104026.1
					NP_001104026.1
					NP_001104026.1
					NP_001104026.1
					NP_001104026.1
					NP_001104026.1
					NP_001104026.1
					NP_001104026.1
					NP_001104026.1
					NP_001104026.1
					NP_001104026.1
					NP_001104026.1
					NP_001104026.1
					NP_001104026.1
					NP_001104026.1
					NP_001104026.1
					NP_001104026.1
					NP_001104026.1
					NP_001104026.1
					NP_001104026.1
					NP_001104026.1
					NP_001104026.1
					NP_001104026.1
					NP_001104026.1
					NP_001104026.1
					NP_001104026.1
					NP_001104026.1
					NP_001104026.1
					NP_001104026.1
					NP_001104026.1
					NP_001104026.1
					NP_001104026.1
					NP_001104026.1
					NP_001104026.1
					NP_001104026.1
					NP_001104026.1
					NP_001104026.1
					NP_001104026.1
					NP_001104026.1
					NP_001104026.1
					NP_001104026.1
					NP_001104026.1
					NP_001104026.1
					NP_001104026.1
					NP_001104026.1
					NP_001104026.1
					NP_001104026.1
					NP_001104026.1
					NP_001104026.1
					NP_001104026.1
					NP_001104026.1
					NP_001104026.1
					NP_001104026.1
					NP_001104026.1
					NP_001104026.1
					NP_001104026.1
					NP_001104026.1
					NP_001104026.1
					NP_001104026.1
					NP_001104026.1
					NP_001104026.1
					NP_001104026.1
					NP_001104026.1
					NP_001104026.1
					NP_001104026.1
					NP_001104026.1
					NP_001104026.1
					NP_001104026.1
FALSE	High	Master Protein	NP_001107573.1#C1QC#714#complement C1q subcomponent subunit C isoform 1 precursor [Homo sapiens]#NP_001334548.1#C1QC#714#complement C1q subcomponent subunit C isoform 1 precursor [Homo sapiens]#NP_758957.2#C1QC#714#complement C1q subcomponent subunit C isoform 1 precursor [Homo sapiens]	C1QC	NP_001107573.1	0	20.589	16	3	8	3	1	245	25.8	8.41	37.25	3	2.104	1.562	1.035	3.019	1.073	0.0125802	0.0179321	0.0716276	0.00771439	0.15788	0.072465	0.0794177	0.190817	0.0283408	0.214048	11.78	8.95	2	8.24	6.69	62.4	131.3	89.4	64.6	188.4	64	10.68	4.56	5.59	12.34	7.27	6.69
					NP_001107573.1
					NP_001107573.1
					NP_001107573.1
FALSE	High	Master Protein	NP_001116105.1#CPS1#1373#carbamoyl-phosphate synthase [ammonia], mitochondrial isoform a precursor [Homo sapiens]	CPS1	NP_001116105.1	0	53.417	10	11	18	11	1	1506	165.5	6.79	77.61	11	1.078	1.206	1.825	2.809	1.335	0.0358928	0.00909297	0.00312619	0.00119283	0.0274768	0.121089	0.0575902	0.0508912	0.0154	0.0622559	1.29	0.96	5.41	8.44	3.1	63.9	71.1	81.4	116.6	178.3	88.8	4	3.52	4.42	1.91	3.79	7.64
					NP_001116105.1
					NP_001116105.1
					NP_001116105.1
					NP_001116105.1
					NP_001116105.1
					NP_001116105.1
					NP_001116105.1
					NP_001116105.1
					NP_001116105.1
					NP_001116105.1
					NP_001116105.1
FALSE	High	Master Protein	NP_001132929.1#BCAP31#10134#B-cell receptor-associated protein 31 isoform a [Homo sapiens]	BCAP31	NP_001132929.1	0	77.636	35	11	34	11	1	313	34.7	7.84	137.01	11	1.182	1.365	0.803	2.74	1.422	0.0756476	0.000512147	0.106954	0.0152511	0.0236866	0.189456	0.033349	0.239315	0.0428538	0.0575735	4.25	0.17	8.86	11.96	1.3	70	82.8	95.5	62	191.8	98	9.2	2.05	8	11.69	10.83	3.03
					NP_001132929.1
					NP_001132929.1
					NP_001132929.1
					NP_001132929.1
					NP_001132929.1
					NP_001132929.1
					NP_001132929.1
					NP_001132929.1
					NP_001132929.1
					NP_001132929.1
					NP_001132929.1
FALSE	High	Master Protein	NP_001138303.1#PHB2#11331#prohibitin-2 isoform 1 [Homo sapiens]	PHB2	NP_001138303.1	0	120.004	58	15	56	15	1	299	33.3	9.83	241.01	15	0.984	1.171	0.867	2.304	1.546	0.710544	0.157934	0.0925523	0.00102264	0.0100016	0.808914	0.258051	0.22037	0.0139657	0.0393494	13.99	7.42	7.55	4.46	10.98	76.3	75.1	85.4	66.6	178.6	118	6.2	4.92	6.27	2.12	2.31	1.59
					NP_001138303.1
					NP_001138303.1
					NP_001138303.1
					NP_001138303.1
					NP_001138303.1
					NP_001138303.1
					NP_001138303.1
					NP_001138303.1
					NP_001138303.1
					NP_001138303.1
					NP_001138303.1
					NP_001138303.1
					NP_001138303.1
					NP_001138303.1
					NP_001138303.1
FALSE	High	Master Protein	NP_001139699.1#RPS20#6224#40S ribosomal protein S20 isoform 1 [Homo sapiens]	RPS20	NP_001139699.1	0	9.587	21	3	6	3	1	142	16	9.32	23.29	3	1.564	1.25	0.793	2.201	1.373	3.94401e-05	0.078645	0.0713316	0.000828422	0.0196334	0.00984468	0.17178	0.190537	0.0121637	0.0546623	0.54	12.17	6.78	3.61	0.29	73.6	115.2	95.9	56.6	160.8	98	3.64	4.12	11.12	9.73	0.58	3.96
					NP_001139699.1
					NP_001139699.1
					NP_001139699.1
FALSE	High	Master Protein	NP_001143.2#SLC25A5#292#ADP/ATP translocase 2 [Homo sapiens]	SLC25A5	NP_001143.2	0	144.095	47	17	82	6	1	298	32.8	9.69	335.8	17	0.959	1.072	1.203	3.691	1.976	0.944974	0.122811	0.117281	0.00874225	0.0199348	0.977162	0.220275	0.248261	0.0300643	0.0549595	4.69	3.55	8.04	0.67	1.67	58.1	64.5	68.4	80.5	213.9	114.7	11.91	12.15	11.31	12.11	7.75	3.33
					NP_001143.2
					NP_001143.2
					NP_001143.2
					NP_001143.2
					NP_001143.2
					NP_001143.2
FALSE	High	Master Protein	NP_001157569.1#VCAN#1462#versican core protein isoform 3 precursor [Homo sapiens]	VCAN	NP_001157569.1	0	28.433	3	7	18	7	1	2409	264.9	4.54	67.6	7	0.989	1.109	0.701	0.36	0.912	0.600548	0.0741133	0.0663953	0.00869829	0.129081	0.723395	0.165903	0.183015	0.0300643	0.183881	6.76	1.52	10.15	2.04	2.6	117.1	114.1	136.5	82.1	42.2	108	6.63	5.51	3.11	11.46	9.87	2.47
					NP_001157569.1
					NP_001157569.1
					NP_001157569.1
					NP_001157569.1
					NP_001157569.1
					NP_001157569.1
					NP_001157569.1
FALSE	High	Master Protein	NP_001158302.1#CA1#759#carbonic anhydrase 1 isoform a [Homo sapiens]#NP_001122303.1#CA1#759#carbonic anhydrase 1 isoform a [Homo sapiens]#NP_001729.1#CA1#759#carbonic anhydrase 1 isoform a [Homo sapiens]#NP_001122301.1#CA1#759#carbonic anhydrase 1 isoform a [Homo sapiens]#NP_001122302.1#CA1#759#carbonic anhydrase 1 isoform a [Homo sapiens]	CA1	NP_001158302.1	0	80.184	40	8	38	8	1	261	28.9	7.12	165.46	8	0.613	0.508	3.961	0.448	0.477	0.00541162	0.000322052	0.00242578	0.000168685	0.000365913	0.0496212	0.0273015	0.0508912	0.00768101	0.0152449	0.25	0.19	2.16	0.05	0.38	85.6	47.9	43.5	342	39.2	41.8	7.44	6.13	5.44	4.85	8.13	8.95
					NP_001158302.1
					NP_001158302.1
					NP_001158302.1
					NP_001158302.1
					NP_001158302.1
					NP_001158302.1
					NP_001158302.1
					NP_001158302.1
FALSE	High	Master Protein	NP_001171634.2#HADH#3033#hydroxyacyl-coenzyme A dehydrogenase, mitochondrial isoform 1 precursor [Homo sapiens]	HADH	NP_001171634.2	0	71.089	38	12	33	12	1	331	36	8.53	120.5	12	1.01	1.176	0.804	1.78	2.981	0.21794	0.0225122	0.00858076	0.00302903	0.000517962	0.363747	0.0885605	0.0757972	0.0200391	0.0167861	0.14	1.12	0.84	6.45	2.49	68	71.3	79.9	57.3	121.1	202.5	3.28	2.76	0.71	2.93	2.71	1.3
					NP_001171634.2
					NP_001171634.2
					NP_001171634.2
					NP_001171634.2
					NP_001171634.2
					NP_001171634.2
					NP_001171634.2
					NP_001171634.2
					NP_001171634.2
					NP_001171634.2
					NP_001171634.2
					NP_001171634.2
FALSE	High	Master Protein	NP_001176.1#AZGP1#563#zinc-alpha-2-glycoprotein precursor [Homo sapiens]	AZGP1	NP_001176.1	0	43.002	27	6	16	6	1	298	34.2	6.05	81.16	6	0.681	0.703	1.155	0.459	0.946	0.0104336	0.054151	0.86648	0.0108562	0.0611989	0.0661188	0.145551	0.906214	0.0343984	0.107535	2.66	2.11	6.17	3.04	1.26	123.9	86.4	81.6	134	56.8	117.3	6.26	5	19.55	18.46	7.69	3.61
					NP_001176.1
					NP_001176.1
					NP_001176.1
					NP_001176.1
					NP_001176.1
					NP_001176.1
FALSE	High	Master Protein	NP_001184223.1#DPYSL3#1809#dihydropyrimidinase-related protein 3 isoform 1 [Homo sapiens]	DPYSL3	NP_001184223.1	0	85.147	30	14	39	11	1	684	73.9	6.35	179.56	14	1.089	0.721	0.588	0.514	0.464	0.190526	0.0334353	0.0253663	0.00644206	0.00165994	0.330898	0.108305	0.11399	0.025728	0.0172642	1.54	0.44	7.21	3.35	1.06	134.4	146.5	105.1	79.1	69.1	65.8	5.37	0.97	8.1	10.55	4.9	3.32
					NP_001184223.1
					NP_001184223.1
					NP_001184223.1
					NP_001184223.1
					NP_001184223.1
					NP_001184223.1
					NP_001184223.1
					NP_001184223.1
					NP_001184223.1
					NP_001184223.1
					NP_001184223.1
FALSE	High	Master Protein	NP_001186284.1#RPL17-C18orf32#100526842#RPL17-C18orf32 protein isoform 1 [Homo sapiens]	RPL17-C18orf32	NP_001186284.1	0	25.316	29	6	13	5	1	228	26.4	10.1	47.46	6	1.244	1.355	1.258	2.022	1.552	0.020336	0.0184009	0.234073	0.0101421	0.000585162	0.0948722	0.0798793	0.372017	0.0330568	0.0167861	7.62	10.4	17.9	10.43	2.26	71.5	87.5	96.9	88.5	142.3	113.3	2.69	4.28	4.68	19.83	9.63	2.13
					NP_001186284.1
					NP_001186284.1
					NP_001186284.1
					NP_001186284.1
					NP_001186284.1
FALSE	High	Master Protein	NP_001191236.1#GC#2638#vitamin D-binding protein isoform 3 precursor [Homo sapiens]	GC	NP_001191236.1	0	109.723	48	17	60	17	1	493	55	5.63	231.91	17	0.68	0.594	0.63	0.375	0.807	0.000758848	0.00190692	0.0175905	0.00236744	0.0107959	0.0376199	0.0387404	0.0985461	0.0177168	0.0411067	0.65	0.03	3.8	1.39	1.4	146.9	99.9	87.3	92.5	55.1	118.5	0.6	2.31	4.43	9.97	7.77	4.53
					NP_001191236.1
					NP_001191236.1
					NP_001191236.1
					NP_001191236.1
					NP_001191236.1
					NP_001191236.1
					NP_001191236.1
					NP_001191236.1
					NP_001191236.1
					NP_001191236.1
					NP_001191236.1
					NP_001191236.1
					NP_001191236.1
					NP_001191236.1
					NP_001191236.1
					NP_001191236.1
					NP_001191236.1
FALSE	High	Master Protein	NP_001191455.1#SSR4#6748#translocon-associated protein subunit delta isoform 1 precursor [Homo sapiens]	SSR4	NP_001191455.1	0	16.711	13	2	7	2	1	184	20.2	5.81	28.97	2	1.599	1.889	1.034	2.041	2.399	0.0346378	0.0199708	0.616075	0.0190063	0.00125472	0.121089	0.0832379	0.718037	0.0495874	0.0172642	6.92	5.15	18.03	4.05	2.56	59.9	99	117	64.1	122.9	137	10.26	8.6	8.19	23.69	9.44	7.42
					NP_001191455.1
					NP_001191455.1
FALSE	High	Master Protein	NP_001229687.1#HLA-A#3105#HLA class I histocompatibility antigen, A-1 alpha chain A*01:01:01:01 precursor [Homo sapiens]	HLA-A	NP_001229687.1	0	124.177	37	11	45	6	1	365	40.8	6.54	216.83	11	1.007	0.928	0.962	3.472	0.962	0.49476	0.0644749	0.787402	0.00143927	0.565368	0.624426	0.153956	0.848596	0.0159896	0.621227	1.07	1.81	0.99	10.65	11.38	72.4	72.9	66.7	69.2	249.6	69.1	0.67	9.84	4.33	6.3	7.82	9.5
					NP_001229687.1
					NP_001229687.1
					NP_001229687.1
					NP_001229687.1
					NP_001229687.1
					NP_001229687.1
FALSE	High	Master Protein	NP_001229971.1#HLA-C#3107#HLA class I histocompatibility antigen, Cw-1 alpha chain precursor [Homo sapiens]	HLA-C	NP_001229971.1	0	98.264	36	10	36	3	1	366	40.7	5.87	168.35	10	0.923	0.943	1.283	2.42	1.525	0.510459	0.783555	0.122077	0.00249313	0.00220024	0.639746	0.823897	0.251487	0.0178745	0.0201335	0.74	5.36	4.94	7.78	1.19	73.1	73.1	74.6	93.8	173.8	111.5	5.79	5.63	8.53	7.06	4.51	2.52
					NP_001229971.1
					NP_001229971.1
					NP_001229971.1
FALSE	High	Master Protein	NP_001240312.1#RPL15#6138#60S ribosomal protein L15 isoform 1 [Homo sapiens]#NP_001240308.1#RPL15#6138#60S ribosomal protein L15 isoform 1 [Homo sapiens]#NP_002939.2#RPL15#6138#60S ribosomal protein L15 isoform 1 [Homo sapiens]#NP_001240311.1#RPL15#6138#60S ribosomal protein L15 isoform 1 [Homo sapiens]#NP_001240309.1#RPL15#6138#60S ribosomal protein L15 isoform 1 [Homo sapiens]	RPL15	NP_001240312.1	0	20.938	21	4	11	4	1	204	24.1	11.62	43.86	4	1.837	1.343	1.099	2.471	1.309	0.00721434	0.071584	0.236404	0.00472252	0.0785312	0.0557901	0.164607	0.374032	0.0235497	0.128119	4.56	11.46	7.33	13.42	17.71	67.6	126.4	90.7	66.9	160	88.4	9.12	1.1	8.09	12.95	3.74	5.53
					NP_001240312.1
					NP_001240312.1
					NP_001240312.1
					NP_001240312.1
FALSE	High	Master Protein	NP_001243211.1#KRT8#3856#keratin, type II cytoskeletal 8 isoform 1 [Homo sapiens]	KRT8	NP_001243211.1	0	365.873	62	34	203	25	1	511	56.6	5.43	819.63	34	0.442	0.405	0.402	0.962	1.871	0.000856445	0.000793366	0.00902139	0.0995485	0.00132821	0.0376199	0.0384466	0.0769686	0.153228	0.0172642	0.82	1	3.05	1.06	2.52	118.3	52.3	47.8	47.5	112.8	221.3	2.44	6.19	2.74	12.71	3.58	1.7
					NP_001243211.1
					NP_001243211.1
					NP_001243211.1
					NP_001243211.1
					NP_001243211.1
					NP_001243211.1
					NP_001243211.1
					NP_001243211.1
					NP_001243211.1
					NP_001243211.1
					NP_001243211.1
					NP_001243211.1
					NP_001243211.1
					NP_001243211.1
					NP_001243211.1
					NP_001243211.1
					NP_001243211.1
					NP_001243211.1
					NP_001243211.1
					NP_001243211.1
					NP_001243211.1
					NP_001243211.1
					NP_001243211.1
					NP_001243211.1
					NP_001243211.1
FALSE	High	Master Protein	NP_001243459.1#TSPO#706#translocator protein [Homo sapiens]#NP_000705.2#TSPO#706#translocator protein [Homo sapiens]#NP_001243460.1#TSPO#706#translocator protein [Homo sapiens]	TSPO	NP_001243459.1	0.002	4.298	9	2	5	2	1	169	18.8	9.36	15.14	2	1.064	1.204	0.717	2.18	2.506	0.131497	0.151192	0.0674696	0.00542838	0.0223825	0.271044	0.252421	0.185416	0.0244559	0.0573796	6.28	5.69	2.19	2.45	2.64	70.7	74.6	83.9	49.5	149.9	171.3	9.3	9.12	2.05	22.92	1.88	12.1
					NP_001243459.1
					NP_001243459.1
FALSE	High	Master Protein	NP_001245366.1#TARS#6897#threonine--tRNA ligase, cytoplasmic isoform 1 [Homo sapiens]#NP_689508.3#TARS#6897#threonine--tRNA ligase, cytoplasmic isoform 1 [Homo sapiens]	TARS	NP_001245366.1	0	53.287	18	11	22	11	1	723	83.4	6.67	76.87	11	1.21	1.121	1.113	2.089	1.317	0.143364	0.335648	0.33949	0.0156314	0.083594	0.288203	0.441989	0.479512	0.0435037	0.133852	11.43	3.41	13.52	7.76	1.54	75.9	93.3	86.9	86.7	157.2	100	10.71	3.42	1.77	4	5.21	1.03
					NP_001245366.1
					NP_001245366.1
					NP_001245366.1
					NP_001245366.1
					NP_001245366.1
					NP_001245366.1
					NP_001245366.1
					NP_001245366.1
					NP_001245366.1
					NP_001245366.1
					NP_001245366.1
FALSE	High	Master Protein	NP_001257412.1#TST#7263#thiosulfate sulfurtransferase [Homo sapiens]#NP_003303.2#TST#7263#thiosulfate sulfurtransferase [Homo sapiens]	TST	NP_001257412.1	0	58.73	39	8	23	8	1	297	33.4	7.25	111.32	8	0.768	0.858	1.05	0.776	2.794	0.0167844	0.0778341	0.150485	0.0164811	0.0159913	0.0857935	0.170423	0.283731	0.0451798	0.0485795	5.14	8.67	2.85	2.62	18.66	83	62.6	71.1	87.2	64.1	232	8.22	7.64	8.44	13.48	2.74	13.03
					NP_001257412.1
					NP_001257412.1
					NP_001257412.1
					NP_001257412.1
					NP_001257412.1
					NP_001257412.1
					NP_001257412.1
					NP_001257412.1
FALSE	High	Master Protein	NP_001269633.1#PDIA6#10130#protein disulfide-isomerase A6 isoform a [Homo sapiens]	PDIA6	NP_001269633.1	0	123.766	30	10	41	10	1	492	53.9	5.33	202.07	10	1.671	2.238	0.874	1.743	1.571	0.00813461	0.00261413	0.13428	0.0157179	0.0238415	0.0588548	0.0431812	0.264615	0.0435928	0.0575735	5.75	3.02	0.96	7.77	15.51	64.9	116.6	142.1	61.3	113.1	102	6.95	6.75	1.6	8.59	4.6	5.06
					NP_001269633.1
					NP_001269633.1
					NP_001269633.1
					NP_001269633.1
					NP_001269633.1
					NP_001269633.1
					NP_001269633.1
					NP_001269633.1
					NP_001269633.1
					NP_001269633.1
FALSE	High	Master Protein	NP_001272972.1#ACADM#34#medium-chain specific acyl-CoA dehydrogenase, mitochondrial isoform d precursor [Homo sapiens]	ACADM	NP_001272972.1	0	41.482	17	6	13	6	1	454	50.2	7.8	66.66	6	0.987	1.145	1.227	0.962	2.184	0.333845	0.00534908	0.288474	0.704383	0.00134606	0.472909	0.052937	0.427336	0.755321	0.0172642	1.16	1.58	0.97	2.69	6.77	80	78.8	91.5	98.2	76.9	174.5	0.54	6.12	2.29	13.66	16.04	4.61
					NP_001272972.1
					NP_001272972.1
					NP_001272972.1
					NP_001272972.1
					NP_001272972.1
					NP_001272972.1
FALSE	High	Master Protein	NP_001278413.1#CEACAM5#1048#carcinoembryonic antigen-related cell adhesion molecule 5 isoform 1 preproprotein [Homo sapiens]#NP_004354.3#CEACAM5#1048#carcinoembryonic antigen-related cell adhesion molecule 5 isoform 1 preproprotein [Homo sapiens]	CEACAM5	NP_001278413.1	0	32.299	8	4	13	4	1	702	76.7	5.69	57.93	4	0.874	0.935	1.389	2.12	3.237	0.00200907	0.35816	0.0711106	0.0109066	0.0114048	0.0376199	0.459209	0.190537	0.0344724	0.0412574	0.17	1.72	14.19	9.97	8.58	61.8	54	63.5	91.5	130.9	198.2	12.11	13.16	10.96	10.12	1.15	8.46
					NP_001278413.1
					NP_001278413.1
					NP_001278413.1
					NP_001278413.1
FALSE	High	Master Protein	NP_001279.2#CLIC1#1192#chloride intracellular channel protein 1 [Homo sapiens]#NP_001274523.1#CLIC1#1192#chloride intracellular channel protein 1 [Homo sapiens]#NP_001274522.1#CLIC1#1192#chloride intracellular channel protein 1 [Homo sapiens]	CLIC1	NP_001279.2	0	102.506	59	10	38	10	1	241	26.9	5.17	186.78	10	0.891	0.745	1.197	1.042	2.294	0.0494756	0.0192662	0.172816	0.675144	0.0147593	0.147165	0.0821136	0.310931	0.730769	0.0465747	4.53	0.98	10.48	19.64	0.41	87.2	75.2	59.8	102.9	90.8	184.1	6.88	5.33	10.7	11.18	7.07	10.91
					NP_001279.2
					NP_001279.2
					NP_001279.2
					NP_001279.2
					NP_001279.2
					NP_001279.2
					NP_001279.2
					NP_001279.2
					NP_001279.2
					NP_001279.2
FALSE	High	Master Protein	NP_001303963.1#DPM1#8813#dolichol-phosphate mannosyltransferase subunit 1 isoform 1 [Homo sapiens]	DPM1	NP_001303963.1	0	12.176	13	4	9	4	1	295	33.3	9.14	29.48	4	1.171	1.676	1.143	2.205	1.375	0.142938	0.0705759	0.135829	0.0106648	0.00727354	0.287603	0.162448	0.266235	0.0340077	0.0339356	6.56	15.67	7.49	10.76	0.93	67.7	87	113.4	77.4	158.9	95.7	10.23	16.53	11.26	1.94	8.05	7.07
					NP_001303963.1
					NP_001303963.1
					NP_001303963.1
					NP_001303963.1
FALSE	High	Master Protein	NP_001304946.1#APOA1#335#apolipoprotein A-I isoform 1 preproprotein [Homo sapiens]#NP_000030.1#APOA1#335#apolipoprotein A-I isoform 1 preproprotein [Homo sapiens]#NP_001304947.1#APOA1#335#apolipoprotein A-I isoform 1 preproprotein [Homo sapiens]	APOA1	NP_001304946.1	0	211.528	65	19	120	19	1	267	30.8	5.76	514.55	19	0.98	0.914	1.229	0.328	1.151	0.0402369	0.0120322	0.0324729	0.000984709	0.000799	0.128904	0.0661797	0.121622	0.0136975	0.0167861	0.97	1.12	8.51	0.17	0.17	107	105.6	97.9	131.5	34.7	123.3	1.58	2	3.22	5.27	4.83	1.03
					NP_001304946.1
					NP_001304946.1
					NP_001304946.1
					NP_001304946.1
					NP_001304946.1
					NP_001304946.1
					NP_001304946.1
					NP_001304946.1
					NP_001304946.1
					NP_001304946.1
					NP_001304946.1
					NP_001304946.1
					NP_001304946.1
					NP_001304946.1
					NP_001304946.1
					NP_001304946.1
					NP_001304946.1
					NP_001304946.1
					NP_001304946.1
FALSE	High	Master Protein	NP_001306130.1#S100A8#6279#protein S100-A8 isoform d [Homo sapiens]#NP_002955.2#S100A8#6279#protein S100-A8 isoform d [Homo sapiens]	S100A8	NP_001306130.1	0	78.411	88	10	61	10	1	93	10.8	7.03	213.1	10	2.803	0.812	1.988	2.247	1.421	0.00246345	0.0127279	0.00159212	0.00656932	0.0134773	0.0389728	0.0694854	0.0506987	0.0260053	0.0448234	6.49	1.48	6.12	16.36	6.9	58.1	165.6	49.9	115.5	130.5	80.4	6.69	3.04	8.28	1.94	4.69	1.55
					NP_001306130.1
					NP_001306130.1
					NP_001306130.1
					NP_001306130.1
					NP_001306130.1
					NP_001306130.1
					NP_001306130.1
					NP_001306130.1
					NP_001306130.1
					NP_001306130.1
FALSE	High	Master Protein	NP_001307.2#CSE1L#1434#exportin-2 isoform 1 [Homo sapiens]	CSE1L	NP_001307.2	0	20.04	6	5	10	5	1	971	110.3	5.77	32.96	5	1.082	1.218	1.076	2.62	1.212	0.178147	0.192545	0.125671	0.00360155	0.0118919	0.316745	0.29637	0.255465	0.0202042	0.0418734	0.44	13.75	2.59	6.59	3.68	74.9	80.4	91.3	80.6	185.9	86.8	8.36	5.19	19.77	4.93	3.8	7.72
					NP_001307.2
					NP_001307.2
					NP_001307.2
					NP_001307.2
					NP_001307.2
FALSE	High	Master Protein	NP_001317197.1#GCA#25801#grancalcin isoform c [Homo sapiens]	GCA	NP_001317197.1	0	22.99	25	6	10	6	1	243	27.3	5.29	34.18	6	1.611	1.329	1.406	2.173	1.469	0.00963442	0.0334229	0.0466638	0.0116305	0.00448598	0.0638252	0.108305	0.145094	0.0358588	0.0266721	6.79	2.73	12.83	6.29	2.5	66.9	107.8	87.4	96.1	143.3	98.3	8.66	0.82	1.89	7.6	5.29	4.35
					NP_001317197.1
					NP_001317197.1
					NP_001317197.1
					NP_001317197.1
					NP_001317197.1
					NP_001317197.1
FALSE	High	Master Protein	NP_001335.1#DAD1#1603#dolichyl-diphosphooligosaccharide--protein glycosyltransferase subunit DAD1 [Homo sapiens]	DAD1	NP_001335.1	0	19.911	19	2	11	2	1	113	12.5	7.08	44.81	2	1.6	1.819	0.978	2.301	1.215	0.00764068	0.00295338	0.966293	0.00226597	0.00241362	0.0571036	0.0447593	0.976445	0.0176142	0.0207397	5.32	0.7	1.72	8.69	0.85	66.6	109.4	119.9	69.4	151.7	83.1	4.01	5.09	1.62	4.58	4.11	3.96
					NP_001335.1
					NP_001335.1
FALSE	High	Master Protein	NP_001341528.2#IVD#3712#isovaleryl-CoA dehydrogenase, mitochondrial isoform 5 [Homo sapiens]	IVD	NP_001341528.2	0	38.239	18	6	15	6	1	452	49.3	8.28	69.16	6	0.889	1.166	0.767	0.945	1.995	0.201612	0.000724817	0.0523943	0.291802	0.00317872	0.343122	0.0378465	0.156406	0.360282	0.024039	3.72	0.37	5.45	8.11	0.05	89.5	81.9	104.3	70.7	84.6	168.9	4.28	4.96	3.58	7.11	2.44	4.18
					NP_001341528.2
					NP_001341528.2
					NP_001341528.2
					NP_001341528.2
					NP_001341528.2
					NP_001341528.2
FALSE	High	Master Protein	NP_001344607.1#LGALS3#3958#galectin-3 isoform 3 [Homo sapiens]	LGALS3	NP_001344607.1	0	58.694	32	8	34	8	1	264	27.8	8.94	151.08	8	1.091	1.069	0.932	2.608	1.333	0.0983382	0.123925	0.279234	0.0053914	0.0194413	0.225771	0.221479	0.416672	0.0244559	0.054322	1.06	4.66	0.26	16.95	3.09	74.6	83.1	77.4	69.3	194.5	101.1	7.17	1.58	4	2.84	5.43	1.15
					NP_001344607.1
					NP_001344607.1
					NP_001344607.1
					NP_001344607.1
					NP_001344607.1
					NP_001344607.1
					NP_001344607.1
					NP_001344607.1
FALSE	High	Master Protein	NP_001350.1#DECR1#1666#2,4-dienoyl-CoA reductase, mitochondrial isoform 1 precursor [Homo sapiens]	DECR1	NP_001350.1	0	129.675	47	13	52	13	1	335	36	9.28	246.54	13	1.032	1.23	1.123	3.895	1.393	0.460481	0.00445768	0.240218	0.00293102	0.00300485	0.595036	0.048386	0.378171	0.0199383	0.0234796	9.06	2.69	15.03	17.2	3.96	60.9	65.1	76.4	75.5	234.9	87.1	6.08	3.73	6	14.37	8.25	3.62
					NP_001350.1
					NP_001350.1
					NP_001350.1
					NP_001350.1
					NP_001350.1
					NP_001350.1
					NP_001350.1
					NP_001350.1
					NP_001350.1
					NP_001350.1
					NP_001350.1
					NP_001350.1
					NP_001350.1
FALSE	High	Master Protein	NP_001350066.1#MTDH#92140#protein LYRIC isoform 3 [Homo sapiens]	MTDH	NP_001350066.1	0	45.99	8	4	16	4	1	612	66.9	9.28	81.81	4	1.259	1.813	1.016	2.424	1.29	0.0313645	0.00395679	0.521453	0.00350237	0.0503498	0.117314	0.0464174	0.644358	0.0201095	0.094024	3.27	3.78	4.04	9.6	8.69	68.5	83.9	123.9	67.7	167.1	88.9	1.79	6.32	4.91	3.21	7.7	13.04
					NP_001350066.1
					NP_001350066.1
					NP_001350066.1
					NP_001350066.1
FALSE	High	Master Protein	NP_001350687.1#GATD3B#102724023#glutamine amidotransferase-like class 1 domain-containing protein 3B, mitochondrial isoform 1 [Homo sapiens]	GATD3B	NP_001350687.1	0	35.179	22	4	12	4	1	268	28.1	8.27	52.2	4	0.998	1.16	0.635	1.024	2.13	0.793672	0.215792	0.0240146	0.301208	0.0109797	0.867209	0.32009	0.11399	0.37062	0.0412574	12.39	17.57	0.33	3.45	3.15	87.2	82.5	101.2	56	87.2	185.8	7.9	7.05	9.78	16.2	11.03	7.3
					NP_001350687.1
					NP_001350687.1
					NP_001350687.1
					NP_001350687.1
FALSE	High	Master Protein	NP_001353064.1#CMPK1#51727#UMP-CMP kinase isoform c [Homo sapiens]	CMPK1	NP_001353064.1	0	31.601	45	7	16	7	1	196	22.2	5.57	57.92	7	0.885	0.78	0.755	1.034	2.591	0.279944	0.0193759	0.0242738	0.421754	0.00322346	0.418148	0.0824392	0.11399	0.488261	0.024039	8.53	0.73	2.6	7.98	6.33	85.9	76.1	62.3	65.4	87.6	222.6	7.01	4.4	4.75	3.71	2.2	2.71
					NP_001353064.1
					NP_001353064.1
					NP_001353064.1
					NP_001353064.1
					NP_001353064.1
					NP_001353064.1
					NP_001353064.1
FALSE	High	Master Protein	NP_001460.1#XRCC6#2547#X-ray repair cross-complementing protein 6 isoform 1 [Homo sapiens]#NP_001275905.1#XRCC6#2547#X-ray repair cross-complementing protein 6 isoform 1 [Homo sapiens]	XRCC6	NP_001460.1	0	209.88	45	25	85	25	1	609	69.8	6.64	408.02	25	0.998	1.165	1.333	2.157	1.519	0.908354	0.0260091	0.0289018	0.00534689	0.0090795	0.953337	0.0954825	0.117623	0.0244559	0.0373231	6.27	0.09	4.91	4.37	4.7	73.3	71.2	86.1	98.6	159.5	111.3	4.2	1.95	1.09	11.51	6.37	3.2
					NP_001460.1
					NP_001460.1
					NP_001460.1
					NP_001460.1
					NP_001460.1
					NP_001460.1
					NP_001460.1
					NP_001460.1
					NP_001460.1
					NP_001460.1
					NP_001460.1
					NP_001460.1
					NP_001460.1
					NP_001460.1
					NP_001460.1
					NP_001460.1
					NP_001460.1
					NP_001460.1
					NP_001460.1
					NP_001460.1
					NP_001460.1
					NP_001460.1
					NP_001460.1
					NP_001460.1
					NP_001460.1
FALSE	High	Master Protein	NP_001530.1#DNAJA1#3301#dnaJ homolog subfamily A member 1 isoform 1 [Homo sapiens]	DNAJA1	NP_001530.1	0	34.079	26	6	13	6	1	397	44.8	7.08	56.98	6	1.302	1.096	1.315	2.105	1.224	0.0729266	0.150866	0.0853845	0.00272752	0.0407358	0.185223	0.252174	0.210031	0.019148	0.0816962	16.87	8.28	0.88	9.5	0.25	73.7	91	81.1	103.7	155.1	95.5	8.37	13.61	0.54	14.5	1.82	3.74
					NP_001530.1
					NP_001530.1
					NP_001530.1
					NP_001530.1
					NP_001530.1
					NP_001530.1
FALSE	High	Master Protein	NP_001630.1#APCS#325#serum amyloid P-component precursor [Homo sapiens]	APCS	NP_001630.1	0	38.936	29	6	21	6	1	223	25.4	6.54	80.05	6	0.918	0.879	0.278	0.201	0.246	0.0154866	0.00242473	0.00263974	0.00776827	0.00892526	0.0817664	0.0431812	0.0508912	0.0283875	0.0369647	1.53	0.43	0.69	0.72	0.73	170.7	156	149.5	47.5	34.3	42	4.14	3.66	4.85	7.05	20.07	18.27
					NP_001630.1
					NP_001630.1
					NP_001630.1
					NP_001630.1
					NP_001630.1
					NP_001630.1
FALSE	High	Master Protein	NP_001634.1#APOA2#336#apolipoprotein A-II preproprotein [Homo sapiens]	APOA2	NP_001634.1	0	43.488	62	5	22	5	1	100	11.2	6.62	95.12	5	1.155	1.092	1.485	0.351	0.875	0.0249829	0.0066656	0.0134771	0.00525769	0.0107345	0.104399	0.0556513	0.0862873	0.0244559	0.0409998	0.56	0.07	10.58	0.99	0.4	100.1	115.6	111.9	148.6	36.4	87.5	1.99	1.53	1.78	6.19	13.97	4.25
					NP_001634.1
					NP_001634.1
					NP_001634.1
					NP_001634.1
					NP_001634.1
FALSE	High	Master Protein	NP_001668.1#ATP1B1#481#sodium/potassium-transporting ATPase subunit beta-1 [Homo sapiens]	ATP1B1	NP_001668.1	0	101.797	38	9	45	9	1	303	35	8.53	187.26	9	0.783	0.887	1.004	2.135	1.613	0.00695615	0.0451885	0.778039	0.00199621	0.0144053	0.0543878	0.130904	0.842688	0.0161603	0.0460662	2.82	2.98	23.07	5.99	12.32	82.5	62	68.4	82.8	170.4	134	6.4	4.32	4.49	15.76	2.62	5.38
					NP_001668.1
					NP_001668.1
					NP_001668.1
					NP_001668.1
					NP_001668.1
					NP_001668.1
					NP_001668.1
					NP_001668.1
					NP_001668.1
FALSE	High	Master Protein	NP_001670.1#ATP1B3#483#sodium/potassium-transporting ATPase subunit beta-3 [Homo sapiens]	ATP1B3	NP_001670.1	0	24.28	18	5	13	5	1	279	31.5	8.35	47.64	5	1.23	1.33	0.891	2.361	1.006	0.0179879	0.00722854	0.0228231	0.00759908	0.441552	0.0882309	0.0556513	0.112439	0.0282171	0.506224	1.55	3.28	3.36	5.78	1.87	77.9	94.9	97.9	67.5	183.9	77.9	6.34	1.29	4.78	4.06	7.66	3.15
					NP_001670.1
					NP_001670.1
					NP_001670.1
					NP_001670.1
					NP_001670.1
FALSE	High	Master Protein	NP_001677.2#ATP5F1B#506#ATP synthase subunit beta, mitochondrial precursor [Homo sapiens]	ATP5F1B	NP_001677.2	0	307.608	72	25	104	25	1	529	56.5	5.4	539.57	25	0.911	1.745	1.126	1.573	2.341	0.0205245	0.0029206	0.0772377	0.000824102	0.000568351	0.0954625	0.0447593	0.198529	0.0121637	0.0167861	0.21	7.41	7.18	0.73	3.62	69.4	63.7	119.3	77	108.2	162.4	1.23	2.46	4.8	6.27	2.3	2.32
					NP_001677.2
					NP_001677.2
					NP_001677.2
					NP_001677.2
					NP_001677.2
					NP_001677.2
					NP_001677.2
					NP_001677.2
					NP_001677.2
					NP_001677.2
					NP_001677.2
					NP_001677.2
					NP_001677.2
					NP_001677.2
					NP_001677.2
					NP_001677.2
					NP_001677.2
					NP_001677.2
					NP_001677.2
					NP_001677.2
					NP_001677.2
					NP_001677.2
					NP_001677.2
					NP_001677.2
					NP_001677.2
FALSE	High	Master Protein	NP_001679.2#ATP5PB#515#ATP synthase F(0) complex subunit B1, mitochondrial precursor [Homo sapiens]	ATP5PB	NP_001679.2	0	23.218	17	4	12	4	1	256	28.9	9.36	46.21	4	0.986	1.274	0.745	2.348	1.562	0.535043	0.0752918	0.0182388	0.0175487	0.0232033	0.664625	0.167137	0.100378	0.0467073	0.0575735	6.19	1.09	5.73	0.8	2.05	75.8	76.8	95.9	59.5	175.3	116.7	9.41	3.89	0.6	11.1	8.25	2
					NP_001679.2
					NP_001679.2
					NP_001679.2
					NP_001679.2
FALSE	High	Master Protein	NP_001691.1#AZU1#566#azurocidin preproprotein [Homo sapiens]	AZU1	NP_001691.1	0	28.246	14	3	14	3	1	251	26.9	9.5	59.28	3	2.264	1.09	2.964	2.441	1.547	0.0152643	0.0520511	0.0116817	0.0113789	0.0302659	0.0813998	0.142081	0.0853429	0.0354054	0.0669758	11.23	0.79	10.37	19.45	18.31	53.3	119.8	55.4	156	130.2	85.2	13.49	3.46	14.38	6.14	3.19	1.94
					NP_001691.1
					NP_001691.1
					NP_001691.1
FALSE	High	Master Protein	NP_001744.2#CAV1#857#caveolin-1 isoform alpha [Homo sapiens]	CAV1	NP_001744.2	0	33.974	34	6	17	6	1	178	20.5	6.02	64.82	6	0.573	0.847	0.254	0.417	0.404	0.000921183	0.0205317	0.0062419	0.00176589	0.0062929	0.0376199	0.0847575	0.0701698	0.0159896	0.0315206	1.28	4.08	1.02	0.48	2.29	173.8	97	142.3	44.2	72.5	70.2	4.66	2.72	2.58	13.83	1.51	7.94
					NP_001744.2
					NP_001744.2
					NP_001744.2
					NP_001744.2
					NP_001744.2
					NP_001744.2
FALSE	High	Master Protein	NP_001760.1#CD9#928#CD9 antigen isoform 1 [Homo sapiens]	CD9	NP_001760.1	0	15.571	11	3	12	3	1	228	25.4	7.15	44.26	3	0.733	1.117	1.086	2.07	0.917	0.00708371	0.612551	0.33485	0.00194459	0.232453	0.0549691	0.678548	0.4758	0.0159896	0.294865	0.77	10.21	1.69	7.68	5.09	83.8	63.9	97.4	94.6	180.4	79.9	6.61	8.83	20.46	48.46	10.82	20.98
					NP_001760.1
					NP_001760.1
					NP_001760.1
FALSE	High	Master Protein	NP_001814.2#CKB#1152#creatine kinase B-type isoform 1 [Homo sapiens]	CKB	NP_001814.2	0	85.223	34	9	30	9	1	381	42.6	5.59	147.88	9	0.47	0.878	0.511	0.42	0.291	0.00159486	0.0261651	0.0087295	0.000440071	0.000864284	0.0376199	0.0959288	0.0766795	0.00955187	0.0167861	0.62	2.39	3.82	0.74	0.22	166.9	77.8	147.4	87.6	71.9	48.3	1.81	3.77	2.87	10.75	3.85	4.74
					NP_001814.2
					NP_001814.2
					NP_001814.2
					NP_001814.2
					NP_001814.2
					NP_001814.2
					NP_001814.2
					NP_001814.2
					NP_001814.2
FALSE	High	Master Protein	NP_001824.1#CLTA#1211#clathrin light chain A isoform a [Homo sapiens]	CLTA	NP_001824.1	0	40.837	25	5	17	5	1	218	23.6	4.53	76.8	5	1.026	1.182	0.701	1.998	1.321	0.614051	0.0161181	0.0201714	0.000536611	0.00479081	0.736895	0.0762021	0.105103	0.0107155	0.027247	0.03	5.4	1.8	1.38	2	82.6	84.5	97.7	58.7	165.8	110.6	0.89	1.91	4.59	8.05	2.23	3.17
					NP_001824.1
					NP_001824.1
					NP_001824.1
					NP_001824.1
					NP_001824.1
FALSE	High	Master Protein	NP_001839.2#COL6A1#1291#collagen alpha-1(VI) chain precursor [Homo sapiens]	COL6A1	NP_001839.2	0	329.031	40	32	150	32	1	1028	108.5	5.43	661.86	32	2.635	1.121	0.536	0.719	0.412	0.00135665	0.00787747	0.0092915	0.00246646	0.00253093	0.0376199	0.0556513	0.0769686	0.0178745	0.0212347	3.88	0.61	2.83	0.63	0.49	93.4	246.1	104.7	50	67.5	38.2	1.09	4.91	2.61	11.41	1.94	8.64
					NP_001839.2
					NP_001839.2
					NP_001839.2
					NP_001839.2
					NP_001839.2
					NP_001839.2
					NP_001839.2
					NP_001839.2
					NP_001839.2
					NP_001839.2
					NP_001839.2
					NP_001839.2
					NP_001839.2
					NP_001839.2
					NP_001839.2
					NP_001839.2
					NP_001839.2
					NP_001839.2
					NP_001839.2
					NP_001839.2
					NP_001839.2
					NP_001839.2
					NP_001839.2
					NP_001839.2
					NP_001839.2
					NP_001839.2
					NP_001839.2
					NP_001839.2
					NP_001839.2
					NP_001839.2
					NP_001839.2
					NP_001839.2
FALSE	High	Master Protein	NP_001853.2#COX5B#1329#cytochrome c oxidase subunit 5B, mitochondrial precursor [Homo sapiens]	COX5B	NP_001853.2	0	27.283	30	5	15	5	1	129	13.7	8.81	54.76	5	1.176	1.15	1.3	1.268	2.201	0.258922	0.17689	0.107288	0.323289	0.0092862	0.395728	0.278572	0.239943	0.391731	0.03772	14.92	8.53	12.72	22.8	10.39	70.3	87.9	85.5	97.2	94.7	164.5	3.9	32.67	11.22	19.64	23.47	13.94
					NP_001853.2
					NP_001853.2
					NP_001853.2
					NP_001853.2
					NP_001853.2
FALSE	High	Master Protein	NP_001854.1#COX6B1#1340#cytochrome c oxidase subunit 6B1 [Homo sapiens]	COX6B1	NP_001854.1	0	37.08	57	4	17	4	1	86	10.2	7.05	84.53	4	0.889	0.838	1.013	1.432	2.406	0.0948907	0.145982	0.341925	0.00895456	0.00221814	0.220447	0.245379	0.482497	0.0301595	0.0201335	6.55	7.55	1.21	4.12	2.8	77.3	71.8	67.7	81.8	110.7	190.7	3.19	9.1	12.01	4.84	2.45	5.3
					NP_001854.1
					NP_001854.1
					NP_001854.1
					NP_001854.1
FALSE	High	Master Protein	NP_001900.1#CTSD#1509#cathepsin D preproprotein [Homo sapiens]	CTSD	NP_001900.1	0	150.92	38	13	70	13	1	412	44.5	6.54	306.64	13	0.582	0.534	2.4	0.616	0.87	0.00179545	0.00763269	0.000972621	0.000743086	0.0158415	0.0376199	0.0556513	0.0468956	0.0116685	0.0484341	1.02	2.38	1.56	0.19	1.89	101.3	59	54.8	237.6	62.2	85.2	2.35	1.54	7.37	3.11	4.2	4.1
					NP_001900.1
					NP_001900.1
					NP_001900.1
					NP_001900.1
					NP_001900.1
					NP_001900.1
					NP_001900.1
					NP_001900.1
					NP_001900.1
					NP_001900.1
					NP_001900.1
					NP_001900.1
					NP_001900.1
FALSE	High	Master Protein	NP_001918.3#DES#1674#desmin [Homo sapiens]	DES	NP_001918.3	0	334.537	70	32	157	27	1	470	53.5	5.27	708.41	32	0.481	0.273	0.12	0.096	0.09	0.000665754	0.000406179	0.00450619	0.00146939	0.00215742	0.0376199	0.030416	0.0626803	0.0159896	0.0199861	0.5	0.13	0.31	0.06	0.05	292.4	138.5	79.4	35.2	28.1	26.4	4.38	1.58	0.75	20.19	11.08	14.75
					NP_001918.3
					NP_001918.3
					NP_001918.3
					NP_001918.3
					NP_001918.3
					NP_001918.3
					NP_001918.3
					NP_001918.3
					NP_001918.3
					NP_001918.3
					NP_001918.3
					NP_001918.3
					NP_001918.3
					NP_001918.3
					NP_001918.3
					NP_001918.3
					NP_001918.3
					NP_001918.3
					NP_001918.3
					NP_001918.3
					NP_001918.3
					NP_001918.3
					NP_001918.3
					NP_001918.3
					NP_001918.3
					NP_001918.3
					NP_001918.3
FALSE	High	Master Protein	NP_001963.1#ELANE#1991#neutrophil elastase preproprotein [Homo sapiens]#XP_011526077.1#ELANE#1991#neutrophil elastase isoform X1 [Homo sapiens]#XP_011526078.1#ELANE#1991#neutrophil elastase isoform X1 [Homo sapiens]	ELANE	NP_001963.1	0	7.507	12	3	8	3	1	267	28.5	9.35	17.54	3	2.142	1.343	1.339	2.418	1.596	0.00213603	0.0750215	0.0650344	0.00964537	0.00503586	0.037636	0.16662	0.181041	0.0317485	0.028177	8.12	4.89	8.77	3.63	8.01	58.6	128	76.1	82.9	155.1	99.3	7.92	2.37	5.57	14.88	12.28	5.3
					NP_001963.1
					NP_001963.1
					NP_001963.1
FALSE	High	Master Protein	NP_002014.2#FMOD#2331#fibromodulin precursor [Homo sapiens]	FMOD	NP_002014.2	0	17.673	11	3	8	3	1	376	43.2	6.04	32.33	3	0.497	0.536	0.417	0.395	0.368	0.00820105	0.0487239	0.0515512	0.0145922	0.018739	0.05924	0.137216	0.155554	0.0412864	0.0530049	3.9	5.91	8.98	3.03	4.24	186.7	92.8	100	77.9	73.8	68.8	16.35	5.42	12.39	21.29	4.81	8.74
					NP_002014.2
					NP_002014.2
					NP_002014.2
FALSE	High	Master Protein	NP_002026.1#KDSR#2531#3-ketodihydrosphingosine reductase precursor [Homo sapiens]	KDSR	NP_002026.1	0	17.904	14	3	6	3	1	332	36.2	7.12	27.85	3	1.043	1.49	0.851	2.02	1.113	0.343234	0.00959315	0.0468893	0.00294616	0.0186416	0.482	0.0598639	0.145392	0.0199383	0.0528434	8.49	9.27	0.57	4.44	0.91	79.8	84	118.9	68.1	161.2	88.1	0.83	6.43	7.53	5.29	5.55	2.56
					NP_002026.1
					NP_002026.1
					NP_002026.1
FALSE	High	Master Protein	NP_002071.2#GOT2#2806#aspartate aminotransferase, mitochondrial isoform 1 precursor [Homo sapiens]	GOT2	NP_002071.2	0	59.36	21	8	24	8	1	430	47.5	9.01	102.34	8	1.009	1.132	1.171	1.248	2.123	0.401084	0.105807	0.294735	0.0288519	0.000383203	0.535893	0.200627	0.434891	0.0645575	0.0152449	2.06	9.53	3.08	7.51	0.73	77.8	77.4	90	88.2	98.7	167.9	2.72	2.22	6.58	10.05	5.45	3.81
					NP_002071.2
					NP_002071.2
					NP_002071.2
					NP_002071.2
					NP_002071.2
					NP_002071.2
					NP_002071.2
					NP_002071.2
FALSE	High	Master Protein	NP_002097.1#H2AFZ#3015#histone H2A.Z [Homo sapiens]	H2AFZ	NP_002097.1	0	33.44	31	4	34	2	1	128	13.5	10.58	123.91	4	1.465	1.472	0.838	3.631	0.792	0.000906858	0.00683988	0.123915	0.000866692	0.00634579	0.0376199	0.0556513	0.253875	0.0125129	0.0316444	1.99	4.65	9.66	8.49	2.41	65	95.1	95.6	55.2	239	50.1	2.2	2.8	3.48	12.64	5.19	3.14
					NP_002097.1
					NP_002097.1
FALSE	High	Master Protein	NP_002130.2#RBMX#27316#RNA-binding motif protein, X chromosome isoform 1 [Homo sapiens]	RBMX	NP_002130.2	0	10.828	8	3	6	3	1	391	42.3	10.05	24.61	3	1.005	1.074	0.673	1.357	3.054	0.469837	0.441724	0.125329	0.0339237	0.0107014	0.602792	0.537122	0.255465	0.0711241	0.040955	0.34	18.95	16.36	9.92	4.51	77.5	71.5	76.4	47.9	102.9	223.9	4.94	8.21	20.51	30.15	6.17	15.37
					NP_002130.2
					NP_002130.2
					NP_002130.2
FALSE	High	Master Protein	NP_002148.1#HSPE1#3336#10 kDa heat shock protein, mitochondrial [Homo sapiens]	HSPE1	NP_002148.1	0	71.208	77	10	39	10	1	102	10.9	8.92	139.73	10	0.979	1.262	1.042	4.454	3.368	0.403491	0.000860158	0.51817	0.00058384	0.000727701	0.537949	0.0384466	0.642468	0.0108401	0.0167861	5.25	1.41	8.24	8.5	5.95	49.8	48.1	63.4	49.3	221.8	167.7	4.16	2.31	3.7	9.23	2.23	1.56
					NP_002148.1
					NP_002148.1
					NP_002148.1
					NP_002148.1
					NP_002148.1
					NP_002148.1
					NP_002148.1
					NP_002148.1
					NP_002148.1
					NP_002148.1
FALSE	High	Master Protein	NP_002159.2#IDH2#3418#isocitrate dehydrogenase [NADP], mitochondrial isoform 1 precursor [Homo sapiens]	IDH2	NP_002159.2	0	158.755	54	20	77	19	1	452	50.9	8.69	309.31	20	1.237	1.411	1.083	2.797	2.905	0.0129969	0.0139795	0.0208064	0.00393208	0.00219638	0.0745786	0.0716188	0.106352	0.0211326	0.0201335	0.04	3.26	2.01	15.87	11.7	56.7	73.2	85.9	60.6	158.7	164.8	5.65	3.53	9.37	7.53	5.61	3.08
					NP_002159.2
					NP_002159.2
					NP_002159.2
					NP_002159.2
					NP_002159.2
					NP_002159.2
					NP_002159.2
					NP_002159.2
					NP_002159.2
					NP_002159.2
					NP_002159.2
					NP_002159.2
					NP_002159.2
					NP_002159.2
					NP_002159.2
					NP_002159.2
					NP_002159.2
					NP_002159.2
					NP_002159.2
FALSE	High	Master Protein	NP_002267.2#KRT19#3880#keratin, type I cytoskeletal 19 [Homo sapiens]	KRT19	NP_002267.2	0	246.355	59	25	130	17	1	400	44.1	5.14	538.14	25	0.537	0.478	0.544	0.976	2.02	0.000972234	0.00049641	0.0044257	0.581494	0.000197882	0.0376199	0.0332891	0.0626803	0.640199	0.0143401	0.99	0.7	2.64	4.44	0.77	108.2	58.8	52.3	59.6	105.6	215.4	1.8	4.51	1.86	5.79	2.6	0.99
					NP_002267.2
					NP_002267.2
					NP_002267.2
					NP_002267.2
					NP_002267.2
					NP_002267.2
					NP_002267.2
					NP_002267.2
					NP_002267.2
					NP_002267.2
					NP_002267.2
					NP_002267.2
					NP_002267.2
					NP_002267.2
					NP_002267.2
					NP_002267.2
					NP_002267.2
					NP_002267.2
FALSE	High	Master Protein	NP_002296.1#LGALS1#3956#galectin-1 [Homo sapiens]	LGALS1	NP_002296.1	0	93.306	67	7	48	7	1	135	14.7	5.5	200.8	7	0.833	1.336	0.594	0.394	0.588	0.00318325	0.00352348	0.00187474	0.00300021	6.43276e-05	0.0421898	0.0451044	0.0507664	0.0200391	0.0137511	1.4	2.53	1.65	1.93	0.3	126	105.3	168.4	76.7	49.4	74.2	1.73	1.02	1.2	4.12	7.67	1.65
					NP_002296.1
					NP_002296.1
					NP_002296.1
					NP_002296.1
					NP_002296.1
					NP_002296.1
					NP_002296.1
FALSE	High	Master Protein	NP_002334.2#LTF#4057#lactotransferrin isoform 1 preproprotein [Homo sapiens]	LTF	NP_002334.2	0	287.176	60	32	122	32	1	710	78.1	8.12	580.19	32	1.844	0.995	1.417	2.058	1.751	0.00120191	0.386797	0.00124932	0.00367352	0.00268489	0.0376199	0.479857	0.0468956	0.0202042	0.0219331	0.16	0.83	1.94	2	3.09	67	125.1	63.6	95	138.1	111.2	3.57	0.84	4.58	1.45	4.51	4.46
					NP_002334.2
					NP_002334.2
					NP_002334.2
					NP_002334.2
					NP_002334.2
					NP_002334.2
					NP_002334.2
					NP_002334.2
					NP_002334.2
					NP_002334.2
					NP_002334.2
					NP_002334.2
					NP_002334.2
					NP_002334.2
					NP_002334.2
					NP_002334.2
					NP_002334.2
					NP_002334.2
					NP_002334.2
					NP_002334.2
					NP_002334.2
					NP_002334.2
					NP_002334.2
					NP_002334.2
					NP_002334.2
					NP_002334.2
					NP_002334.2
					NP_002334.2
					NP_002334.2
					NP_002334.2
					NP_002334.2
					NP_002334.2
FALSE	High	Master Protein	NP_002336.1#LUM#4060#lumican precursor [Homo sapiens]	LUM	NP_002336.1	0	143.794	41	13	80	13	1	338	38.4	6.61	356.97	13	0.548	1.524	0.423	0.202	0.227	0.00101751	0.000785057	0.00399927	0.00741617	0.00079249	0.0376199	0.0384466	0.0583139	0.0276063	0.0167861	0.89	0.29	1.03	0.95	0.21	153.1	85.2	232.8	63.3	31	34.7	2.02	2.19	3.91	8.52	21.78	5.55
					NP_002336.1
					NP_002336.1
					NP_002336.1
					NP_002336.1
					NP_002336.1
					NP_002336.1
					NP_002336.1
					NP_002336.1
					NP_002336.1
					NP_002336.1
					NP_002336.1
					NP_002336.1
					NP_002336.1
FALSE	High	Master Protein	NP_002345.2#EPCAM#4072#epithelial cell adhesion molecule precursor [Homo sapiens]	EPCAM	NP_002345.2	0	46.758	28	8	26	8	1	314	34.9	7.46	100.25	8	0.802	0.845	1.349	3.373	1.439	0.000914649	0.0201192	0.0129191	0.000390533	0.00282787	0.0376199	0.0836223	0.0862213	0.00899289	0.0225605	0.33	4.23	4.37	0.59	3.59	68.6	55	57.4	91.5	228.9	98.7	0.78	1.83	4.51	6.94	3.55	2.58
					NP_002345.2
					NP_002345.2
					NP_002345.2
					NP_002345.2
					NP_002345.2
					NP_002345.2
					NP_002345.2
					NP_002345.2
FALSE	High	Master Protein	NP_002625.1#PHB#5245#prohibitin isoform 1 [Homo sapiens]#NP_001268425.1#PHB#5245#prohibitin isoform 1 [Homo sapiens]#NP_001268644.1#PHB#5245#prohibitin isoform 1 [Homo sapiens]#XP_016880252.1#PHB#5245#prohibitin isoform X1 [Homo sapiens]	PHB	NP_002625.1	0	111.205	49	12	45	12	1	272	29.8	5.76	182.11	12	1.081	1.253	0.898	2.752	1.775	0.0451511	0.0247561	0.398981	0.0036784	0.00541753	0.137442	0.0941025	0.540775	0.0202042	0.0291796	1.72	5.16	7.74	2.43	3.34	67.8	72.8	84.6	60.9	192.5	121.4	6.38	5.49	9.5	5.62	5.53	1.48
					NP_002625.1
					NP_002625.1
					NP_002625.1
					NP_002625.1
					NP_002625.1
					NP_002625.1
					NP_002625.1
					NP_002625.1
					NP_002625.1
					NP_002625.1
					NP_002625.1
					NP_002625.1
FALSE	High	Master Protein	NP_002768.3#PRTN3#5657#myeloblastin precursor [Homo sapiens]	PRTN3	NP_002768.3	0	17.271	11	3	13	3	1	256	27.8	8.35	46.6	3	2.823	1.453	16.931	2.396	2.234	0.000769296	0.00180435	0.000195823	0.001064	0.00026377	0.0376199	0.0387404	0.0468956	0.014313	0.0149525	0.07	2.41	7.23	1.12	1.28	22.5	64.4	32.6	380.4	50.4	49.7	4.98	1.14	7.6	2.03	5.63	3.09
					NP_002768.3
					NP_002768.3
					NP_002768.3
FALSE	High	Master Protein	NP_002829.3#PTPRC#5788#receptor-type tyrosine-protein phosphatase C isoform 1 precursor [Homo sapiens]	PTPRC	NP_002829.3	0	36.652	5	6	19	6	1	1306	147.4	6.15	82.83	6	1.603	2.055	1.601	1.603	1.357	0.00260453	0.00279062	0.000686571	0.000332201	0.00232123	0.0398033	0.0438775	0.0468956	0.00843683	0.0207397	1.14	4.81	2.5	0.35	3.38	64.9	103.2	133.4	105.2	105.3	88.1	1.07	5.39	5.31	2.83	0.95	1.46
					NP_002829.3
					NP_002829.3
					NP_002829.3
					NP_002829.3
					NP_002829.3
					NP_002829.3
FALSE	High	Master Protein	NP_002890.2#RBP1#5947#retinol-binding protein 1 isoform a [Homo sapiens]	RBP1	NP_002890.2	0	15.141	12	2	6	2	1	197	22.3	6.13	27.08	2	0.491	0.558	0.293	0.272	0.248	0.0058544	0.002793	0.00172876	0.00296434	0.00152622	0.0510697	0.0438775	0.0507664	0.0199383	0.0172642	2.19	1.29	0.72	0.56	0.76	210.4	103.3	114.9	61.7	57.4	52.2	5.48	4.48	1.34	3.58	7.11	4.04
					NP_002890.2
					NP_002890.2
FALSE	High	Master Protein	NP_002941.1#RPN1#6184#dolichyl-diphosphooligosaccharide--protein glycosyltransferase subunit 1 precursor [Homo sapiens]	RPN1	NP_002941.1	0	167.997	40	24	92	24	1	607	68.5	6.38	373.03	24	1.519	1.455	0.84	2.878	1.486	0.0122912	0.0108839	0.00844099	0.00573762	0.00837618	0.0716271	0.063591	0.075509	0.0251014	0.0359791	11.87	8.73	2.18	1.02	9.31	63.9	100.3	96.8	55.5	183.5	99.9	7.1	3.42	2.52	7.36	5.92	3.78
					NP_002941.1
					NP_002941.1
					NP_002941.1
					NP_002941.1
					NP_002941.1
					NP_002941.1
					NP_002941.1
					NP_002941.1
					NP_002941.1
					NP_002941.1
					NP_002941.1
					NP_002941.1
					NP_002941.1
					NP_002941.1
					NP_002941.1
					NP_002941.1
					NP_002941.1
					NP_002941.1
					NP_002941.1
					NP_002941.1
					NP_002941.1
					NP_002941.1
					NP_002941.1
					NP_002941.1
FALSE	High	Master Protein	NP_002956.1#S100A9#6280#protein S100-A9 [Homo sapiens]	S100A9	NP_002956.1	0	96.072	82	8	51	8	1	114	13.2	6.13	249.62	8	3.305	0.834	2.192	2.67	1.742	0.00126031	0.0385295	0.0105035	0.00196089	0.000378122	0.0376199	0.118328	0.0823596	0.0159896	0.0152449	2.08	2.28	15.09	1.11	1.77	50.7	171.8	39.2	111.2	140.8	86.2	6.5	1.74	6.24	7.72	2.75	5.84
					NP_002956.1
					NP_002956.1
					NP_002956.1
					NP_002956.1
					NP_002956.1
					NP_002956.1
					NP_002956.1
					NP_002956.1
FALSE	High	Master Protein	NP_002970.2#SCP2#6342#non-specific lipid-transfer protein isoform 1 precursor [Homo sapiens]	SCP2	NP_002970.2	0	22.36	8	3	5	3	1	547	59	6.89	24.77	3	0.639	0.846	1.017	1.061	2.165	0.235991	0.420807	0.652119	0.914891	0.0127106	0.378181	0.51682	0.747251	0.929598	0.0438623	1.02	25.07	27.7	8.53	1.6	89.5	60.2	75.7	95.9	82.7	196	9.65	21.26	18.05	27.07	14.42	21.67
					NP_002970.2
					NP_002970.2
					NP_002970.2
FALSE	High	Master Protein	NP_003093.2#SOD3#6649#extracellular superoxide dismutase [Cu-Zn] preproprotein [Homo sapiens]	SOD3	NP_003093.2	0	47.35	30	5	19	5	1	240	25.8	6.61	90.97	5	0.971	2.589	0.586	0.379	0.317	0.289218	0.00219308	0.0214773	0.043402	0.0228879	0.427312	0.0416579	0.108181	0.0834905	0.0573796	2.91	2.66	6.6	6.32	0.39	97.2	94.8	280.2	57	36.9	34	7.66	1.5	7.29	7.97	30.09	24.24
					NP_003093.2
					NP_003093.2
					NP_003093.2
					NP_003093.2
					NP_003093.2
FALSE	High	Master Protein	NP_003135.2#SSR1#6745#translocon-associated protein subunit alpha isoform 1 precursor [Homo sapiens]	SSR1	NP_003135.2	0	28.839	12	3	15	3	1	286	32.2	4.49	60.38	3	1.849	2.076	0.939	3.199	1.597	0.00506915	0.00594448	0.738549	0.00410806	0.00581912	0.0474217	0.0556513	0.816174	0.0214174	0.0298233	10.34	10.54	0.95	8.17	0.5	56.7	104.8	117.6	52.8	181.1	87.1	5.72	1.84	4.56	25.19	6.99	2.67
					NP_003135.2
					NP_003135.2
					NP_003135.2
FALSE	High	Master Protein	NP_003277.1#TOP1#7150#DNA topoisomerase 1 [Homo sapiens]	TOP1	NP_003277.1	0	56.526	22	15	37	15	1	765	90.7	9.31	130.72	15	1.028	1.196	1.447	2.647	0.919	0.297631	0.0570564	0.0765366	0.00311476	0.845243	0.436727	0.146098	0.197475	0.0200391	0.868835	4.86	2.44	0.15	3.98	2.83	71.7	74.2	85.7	103.7	197.7	67.1	2.44	2.3	4.04	15.11	9.39	12.73
					NP_003277.1
					NP_003277.1
					NP_003277.1
					NP_003277.1
					NP_003277.1
					NP_003277.1
					NP_003277.1
					NP_003277.1
					NP_003277.1
					NP_003277.1
					NP_003277.1
					NP_003277.1
					NP_003277.1
					NP_003277.1
					NP_003277.1
FALSE	High	Master Protein	NP_003285.2#TPSAB1#7177#tryptase alpha/beta-1 precursor [Homo sapiens]	TPSAB1	NP_003285.2	0	38.979	25	7	21	7	1	275	30.5	7.11	86.7	7	0.768	0.982	0.296	0.191	0.229	0.0140777	0.433682	0.000513745	0.00237585	0.00164489	0.0777803	0.529349	0.0468956	0.0177168	0.0172642	1.17	5.87	0.34	0.3	0.36	171.5	138.1	163.2	51.7	35.7	39.8	6.25	3.72	12.78	3.14	11.28	12.23
					NP_003285.2
					NP_003285.2
					NP_003285.2
					NP_003285.2
					NP_003285.2
					NP_003285.2
					NP_003285.2
FALSE	High	Master Protein	NP_003290.1#HSP90B1#7184#endoplasmin precursor [Homo sapiens]	HSP90B1	NP_003290.1	0	403.021	58	46	189	45	1	803	92.4	4.84	803.5	46	1.677	2.15	1.065	2.061	2.113	0.000230893	2.22545e-05	0.150605	0.0013243	0.000753134	0.0273246	0.0144938	0.283837	0.0154	0.0167861	0.32	0.91	6.81	5.14	3.53	59.8	100.6	127.7	62.5	123.2	126.3	2.18	1.4	2	3.91	2.34	1.6
					NP_003290.1
					NP_003290.1
					NP_003290.1
					NP_003290.1
					NP_003290.1
					NP_003290.1
					NP_003290.1
					NP_003290.1
					NP_003290.1
					NP_003290.1
					NP_003290.1
					NP_003290.1
					NP_003290.1
					NP_003290.1
					NP_003290.1
					NP_003290.1
					NP_003290.1
					NP_003290.1
					NP_003290.1
					NP_003290.1
					NP_003290.1
					NP_003290.1
					NP_003290.1
					NP_003290.1
					NP_003290.1
					NP_003290.1
					NP_003290.1
					NP_003290.1
					NP_003290.1
					NP_003290.1
					NP_003290.1
					NP_003290.1
					NP_003290.1
					NP_003290.1
					NP_003290.1
					NP_003290.1
					NP_003290.1
					NP_003290.1
					NP_003290.1
					NP_003290.1
					NP_003290.1
					NP_003290.1
					NP_003290.1
					NP_003290.1
					NP_003290.1
FALSE	High	Master Protein	NP_003312.3#TUFM#7284#elongation factor Tu, mitochondrial isoform 1 precursor [Homo sapiens]	TUFM	NP_003312.3	0	96.345	49	17	38	17	1	455	49.8	7.61	169.44	17	1.214	1.446	1.542	1.038	2.465	0.0180544	0.0136712	0.0149852	0.433652	0.00342199	0.0884567	0.0710479	0.0904954	0.498822	0.0243491	1.87	10.75	10.96	9.62	8.2	70.3	85.3	102.1	101.9	68.6	171.8	3.71	1.4	4.84	9.35	7.54	6.72
					NP_003312.3
					NP_003312.3
					NP_003312.3
					NP_003312.3
					NP_003312.3
					NP_003312.3
					NP_003312.3
					NP_003312.3
					NP_003312.3
					NP_003312.3
					NP_003312.3
					NP_003312.3
					NP_003312.3
					NP_003312.3
					NP_003312.3
					NP_003312.3
					NP_003312.3
FALSE	High	Master Protein	NP_003320.2#TXN#7295#thioredoxin isoform 1 [Homo sapiens]	TXN	NP_003320.2	0	55.54	66	7	35	7	1	105	11.7	4.92	144.46	7	0.851	0.76	1.429	2.879	1.956	0.010958	0.0300665	0.0652423	0.000100383	0.000642296	0.0681918	0.101584	0.181105	0.00698953	0.0167861	1.65	1.62	16.2	0.45	1.22	67.4	57.4	51.7	96.3	194.1	133	1.2	4.29	10.6	17.95	2.96	3.92
					NP_003320.2
					NP_003320.2
					NP_003320.2
					NP_003320.2
					NP_003320.2
					NP_003320.2
					NP_003320.2
FALSE	High	Master Protein	NP_003518.2#HIST1H2BO#8348#histone H2B type 1-O [Homo sapiens]	HIST1H2BO	NP_003518.2	0	94.249	58	9	93	2	1	126	13.9	10.32	341.86	9	2.496	1.08	0.635	5.911	0.449	0.00481832	0.05438	0.214026	0.00236455	0.0532863	0.0464558	0.14557	0.352241	0.0177168	0.0979109	0.44	2.98	7.79	4.35	5.12	51.9	129.1	55.9	33	306.9	23.3	5.24	5.11	7.76	40.2	9.03	37.02
					NP_003518.2
					NP_003518.2
FALSE	High	Master Protein	NP_003532.1#HIST1H4K#8362#histone H4 [Homo sapiens]#NP_003534.1#HIST1H4H#8365#histone H4 [Homo sapiens]#NP_778224.1#HIST4H4#121504#histone H4 [Homo sapiens]#NP_003530.1#HIST1H4D#8360#histone H4 [Homo sapiens]#NP_003486.1#HIST1H4I#8294#histone H4 [Homo sapiens]#NP_001029249.1#HIST2H4B#554313#histone H4 [Homo sapiens]#NP_003539.1#HIST2H4A#8370#histone H4 [Homo sapiens]#NP_003533.1#HIST1H4C#8364#his…	HIST1H4K	NP_003532.1	0	120.948	52	8	85	8	1	103	11.4	11.36	349.6	8	1.958	1.234	0.721	4.123	0.562	0.0198614	0.13607	0.0142369	0.00362136	0.00370216	0.0941953	0.236727	0.087866	0.0202042	0.0251946	0.26	0.42	2.84	4.04	2.64	62.1	120	76.4	48.2	256.3	36.9	11.17	3.77	0.91	7.12	3.23	6.37
					NP_003532.1
					NP_003532.1
					NP_003532.1
					NP_003532.1
					NP_003532.1
					NP_003532.1
					NP_003532.1
					NP_003532.1
FALSE	High	Master Protein	NP_003839.2#SUCLG2#8801#succinate--CoA ligase [GDP-forming] subunit beta, mitochondrial isoform 2 precursor [Homo sapiens]	SUCLG2	NP_003839.2	0	62.199	30	10	23	10	1	432	46.5	6.39	106.39	10	0.904	1.037	1.017	1.352	2.334	0.0466077	0.19095	0.687077	0.0383792	0.00346786	0.140543	0.294567	0.77447	0.0762325	0.0243491	0.65	2.14	18.5	9.63	7.24	77.1	69.7	83.2	81.6	108.5	179.9	2.69	6.93	5.42	17.79	10.71	5.72
					NP_003839.2
					NP_003839.2
					NP_003839.2
					NP_003839.2
					NP_003839.2
					NP_003839.2
					NP_003839.2
					NP_003839.2
					NP_003839.2
					NP_003839.2
FALSE	High	Master Protein	NP_003906.2#CPNE1#8904#copine-1 isoform b [Homo sapiens]	CPNE1	NP_003906.2	0	47.75	21	8	21	8	1	542	59.7	6.04	89.21	8	0.935	1.121	1.243	2.662	0.78	0.0119124	0.141158	0.0560266	0.00412252	0.116218	0.0708239	0.241426	0.162825	0.0214174	0.171244	0.26	11.45	7.29	1.69	4.73	76.9	72.1	86.2	97.4	206.2	61.1	5.3	6.63	3.84	12.87	6.41	8.33
					NP_003906.2
					NP_003906.2
					NP_003906.2
					NP_003906.2
					NP_003906.2
					NP_003906.2
					NP_003906.2
					NP_003906.2
FALSE	High	Master Protein	NP_003964.3#RPL14#9045#60S ribosomal protein L14 [Homo sapiens]#NP_001030168.1#RPL14#9045#60S ribosomal protein L14 [Homo sapiens]	RPL14	NP_003964.3	0	36.09	15	3	17	3	1	215	23.4	10.93	72.78	3	1.874	1.341	0.85	3.01	1.802	0.00232861	0.0136428	0.135873	0.00209788	0.00116697	0.0389409	0.0710479	0.266235	0.0168317	0.0172642	3.64	5.11	8.34	12.59	4.74	61.2	114.6	79.5	52	184.1	108.5	2.63	2.89	6.82	16.81	6.11	3.26
					NP_003964.3
					NP_003964.3
					NP_003964.3
FALSE	High	Master Protein	NP_004037.1#ATP5F1A#498#ATP synthase subunit alpha, mitochondrial isoform a precursor [Homo sapiens]#NP_001001937.1#ATP5F1A#498#ATP synthase subunit alpha, mitochondrial isoform a precursor [Homo sapiens]	ATP5F1A	NP_004037.1	0	273.08	64	28	106	27	1	553	59.7	9.13	460.19	28	0.965	1.696	1.043	1.824	2.222	0.137471	0.000119967	0.147352	0.000163275	0.000621198	0.2781	0.0193976	0.278842	0.00768101	0.0167861	0.59	1.08	1.3	0.8	4.63	68.5	66.4	115.9	71.4	125.5	152.2	0.51	1.57	0.93	5.54	1.51	2.96
					NP_004037.1
					NP_004037.1
					NP_004037.1
					NP_004037.1
					NP_004037.1
					NP_004037.1
					NP_004037.1
					NP_004037.1
					NP_004037.1
					NP_004037.1
					NP_004037.1
					NP_004037.1
					NP_004037.1
					NP_004037.1
					NP_004037.1
					NP_004037.1
					NP_004037.1
					NP_004037.1
					NP_004037.1
					NP_004037.1
					NP_004037.1
					NP_004037.1
					NP_004037.1
					NP_004037.1
					NP_004037.1
					NP_004037.1
					NP_004037.1
FALSE	High	Master Protein	NP_004068.2#CS#1431#citrate synthase, mitochondrial precursor [Homo sapiens]	CS	NP_004068.2	0	72.646	26	12	40	12	1	466	51.7	8.32	155.16	12	1.068	1.219	0.966	1.916	2.178	0.0188986	0.00177594	0.649433	0.0101842	0.00284705	0.0911165	0.0387404	0.745694	0.0331575	0.0226003	1.48	1.47	21.24	3.9	9.91	71.7	77.4	87.5	73.4	135.6	154.5	3.82	3.52	5.12	16.22	6.98	5.12
					NP_004068.2
					NP_004068.2
					NP_004068.2
					NP_004068.2
					NP_004068.2
					NP_004068.2
					NP_004068.2
					NP_004068.2
					NP_004068.2
					NP_004068.2
					NP_004068.2
					NP_004068.2
FALSE	High	Master Protein	NP_004246.2#COX5A#9377#cytochrome c oxidase subunit 5A, mitochondrial precursor [Homo sapiens]	COX5A	NP_004246.2	0	49.516	52	6	20	6	1	150	16.8	6.79	89.68	6	1.035	1.289	0.957	1.891	2.618	0.305551	0.00311093	0.306561	0.00576519	0.00244932	0.444429	0.0447818	0.448342	0.0251241	0.0208692	6.06	1.84	4.12	7.89	7.38	68.5	70.8	88.4	63.3	129.6	179.4	3.77	5.09	6.06	14.49	4.45	4.39
					NP_004246.2
					NP_004246.2
					NP_004246.2
					NP_004246.2
					NP_004246.2
					NP_004246.2
FALSE	High	Master Protein	NP_004444.2#ETFDH#2110#electron transfer flavoprotein-ubiquinone oxidoreductase, mitochondrial isoform 1 precursor [Homo sapiens]	ETFDH	NP_004444.2	0	46.461	12	4	13	4	1	617	68.5	7.55	65.71	4	0.918	1.171	0.952	2.023	1.281	0.255128	0.0399665	0.208104	0.017297	0.0575599	0.391669	0.121583	0.34566	0.0463965	0.103594	11.22	4.13	1.49	19.78	7.47	81.5	76.3	93.6	77.5	164.8	106.3	1.91	10.26	8.09	10.54	13.64	10.61
					NP_004444.2
					NP_004444.2
					NP_004444.2
					NP_004444.2
FALSE	High	Master Protein	NP_004485.1#HDGF#3068#hepatoma-derived growth factor isoform a [Homo sapiens]	HDGF	NP_004485.1	0	91.192	60	12	36	11	1	240	26.8	4.73	170.1	12	0.964	0.986	0.973	2.233	1.519	0.199038	0.365389	0.692143	0.00565091	0.024165	0.339642	0.465728	0.779202	0.0248117	0.0575735	4.07	2.26	1.54	3.83	7.36	77.4	76.5	76.3	76.4	172.8	120.6	4.26	7.54	10.61	12.29	7.12	9.27
					NP_004485.1
					NP_004485.1
					NP_004485.1
					NP_004485.1
					NP_004485.1
					NP_004485.1
					NP_004485.1
					NP_004485.1
					NP_004485.1
					NP_004485.1
					NP_004485.1
FALSE	High	Master Protein	NP_004530.1#NARS#4677#asparagine--tRNA ligase, cytoplasmic [Homo sapiens]	NARS	NP_004530.1	0	56.367	18	8	21	8	1	548	62.9	6.25	100.78	8	1.016	1.145	0.88	2.117	1.016	0.632618	0.0549597	0.34989	0.0110282	0.689977	0.747004	0.146098	0.490654	0.0346742	0.734091	4.53	0.25	13.39	11.89	1.98	84.8	83.8	97.1	74.7	174.7	84.9	6.19	15.55	1.83	10.34	8.51	1.53
					NP_004530.1
					NP_004530.1
					NP_004530.1
					NP_004530.1
					NP_004530.1
					NP_004530.1
					NP_004530.1
					NP_004530.1
FALSE	High	Master Protein	NP_004648.1#CAVIN2#8436#caveolae-associated protein 2 [Homo sapiens]	CAVIN2	NP_004648.1	0	45.366	19	6	13	6	1	425	47.1	5.21	67.65	6	0.48	0.55	0.337	0.313	0.387	0.029686	0.00190328	0.000525408	0.00674138	0.00568084	0.114425	0.0387404	0.0468956	0.0264533	0.0294245	5.44	0.37	0.25	2.3	0.48	195.5	93.9	109.3	66.9	61.3	73.1	7.92	15.81	4.92	4.55	9.02	6.1
					NP_004648.1
					NP_004648.1
					NP_004648.1
					NP_004648.1
					NP_004648.1
					NP_004648.1
FALSE	High	Master Protein	NP_005130.1#ANXA3#306#annexin A3 [Homo sapiens]	ANXA3	NP_005130.1	0	91.68	44	13	46	13	1	323	36.4	5.92	184.24	13	1.191	1.039	2.709	2.3	2.505	0.0490666	0.149182	0.000347705	7.81984e-06	0.000697626	0.14658	0.249824	0.0468956	0.00698953	0.0167861	0.38	3.77	2.89	0.01	3.35	55.5	65.7	58.1	152.5	127.6	140.6	2.17	3.54	1.65	2.45	2.43	2.9
					NP_005130.1
					NP_005130.1
					NP_005130.1
					NP_005130.1
					NP_005130.1
					NP_005130.1
					NP_005130.1
					NP_005130.1
					NP_005130.1
					NP_005130.1
					NP_005130.1
					NP_005130.1
					NP_005130.1
FALSE	High	Master Protein	NP_005134.1#HP#3240#haptoglobin isoform 1 preproprotein [Homo sapiens]	HP	NP_005134.1	0	187.977	52	20	84	20	1	406	45.2	6.58	364	20	0.59	0.599	0.711	0.412	0.619	0.000674752	0.00111534	0.0128811	0.000129111	8.06679e-05	0.0376199	0.0387404	0.0862213	0.00698953	0.014016	1.04	0.93	4.52	0.33	0.41	151.9	91.7	91.5	108.1	62.8	94	1.59	3.02	1.73	5.35	1.02	2.32
					NP_005134.1
					NP_005134.1
					NP_005134.1
					NP_005134.1
					NP_005134.1
					NP_005134.1
					NP_005134.1
					NP_005134.1
					NP_005134.1
					NP_005134.1
					NP_005134.1
					NP_005134.1
					NP_005134.1
					NP_005134.1
					NP_005134.1
					NP_005134.1
					NP_005134.1
					NP_005134.1
					NP_005134.1
					NP_005134.1
FALSE	High	Master Protein	NP_005150.1#ACTC1#70#actin, alpha cardiac muscle 1 precursor [Homo sapiens]	ACTC1	NP_005150.1	0	367.937	62	20	453	2	1	377	42	5.39	1931.67	20	0.476	0.896	0.299	0.142	0.176	1.48785e-05	0.101923	0.0129069	0.00311598	0.001005	0.00835613	0.19807	0.0862213	0.0200391	0.0167861	0.06	0.73	1.82	0.24	0.32	200.9	95.5	180	59.7	28.6	35.3	1.62	2.1	6.77	22.82	17.63	8.17
					NP_005150.1
					NP_005150.1
FALSE	High	Master Protein	NP_005207.2#DDOST#1650#dolichyl-diphosphooligosaccharide--protein glycosyltransferase 48 kDa subunit precursor [Homo sapiens]	DDOST	NP_005207.2	0	70.974	21	8	31	8	1	456	50.7	6.4	136.81	8	1.367	1.464	1.095	2.01	1.622	0.0243385	0.0444116	0.279942	0.0100846	0.0465124	0.104399	0.129237	0.417451	0.0329528	0.0888899	5.29	19.01	13.81	3.38	8.01	69.8	97	101.3	76.4	150.7	104.8	11.11	3	3.39	2.35	4.69	7.79
					NP_005207.2
					NP_005207.2
					NP_005207.2
					NP_005207.2
					NP_005207.2
					NP_005207.2
					NP_005207.2
					NP_005207.2
FALSE	High	Master Protein	NP_005304.3#PDIA3#2923#protein disulfide-isomerase A3 precursor [Homo sapiens]	PDIA3	NP_005304.3	0	266.108	57	30	130	30	1	505	56.7	6.35	558.05	30	1.177	1.293	0.967	1.87	2.055	0.00732497	0.00450133	0.139601	0.00290959	0.000844675	0.0559373	0.048386	0.268735	0.0199383	0.0167861	0.47	4.39	0.42	1.08	3.62	71.8	84.5	93.7	69.4	133.1	147.5	2.61	0.43	1.04	4.42	3.12	1.12
					NP_005304.3
					NP_005304.3
					NP_005304.3
					NP_005304.3
					NP_005304.3
					NP_005304.3
					NP_005304.3
					NP_005304.3
					NP_005304.3
					NP_005304.3
					NP_005304.3
					NP_005304.3
					NP_005304.3
					NP_005304.3
					NP_005304.3
					NP_005304.3
					NP_005304.3
					NP_005304.3
					NP_005304.3
					NP_005304.3
					NP_005304.3
					NP_005304.3
					NP_005304.3
					NP_005304.3
					NP_005304.3
					NP_005304.3
					NP_005304.3
					NP_005304.3
					NP_005304.3
					NP_005304.3
FALSE	High	Master Protein	NP_005309.1#H1F0#3005#histone H1.0 [Homo sapiens]	H1F0	NP_005309.1	0	33.818	21	4	18	4	1	194	20.9	10.84	68.72	4	1.292	1.527	1.036	2.883	0.884	0.15225	0.0423639	0.942268	0.00675462	0.365558	0.292963	0.125555	0.965067	0.0264821	0.438455	13.63	12.67	10.24	9	18.88	69.8	90.1	106.6	72.3	199.5	61.7	9.99	7.07	5.42	21.68	5.53	10.82
					NP_005309.1
					NP_005309.1
					NP_005309.1
					NP_005309.1
FALSE	High	Master Protein	NP_005311.1#HIST1H1D#3007#histone H1.3 [Homo sapiens]	HIST1H1D	NP_005311.1	0	58.871	22	6	30	4	1	221	22.3	11.02	127.72	6	0.649	2.216	1.36	1.347	1.108	0.000823861	0.00244794	0.00923447	0.00487388	0.0602915	0.0376199	0.0431812	0.0769686	0.0238805	0.106201	0.71	7.34	7.19	0.42	3.67	78.6	49.4	171.9	106	106.3	87.8	3.76	4.08	4.08	2.93	0.52	2.15
					NP_005311.1
					NP_005311.1
					NP_005311.1
					NP_005311.1
FALSE	High	Master Protein	NP_005313.1#HIST1H1B#3009#histone H1.5 [Homo sapiens]	HIST1H1B	NP_005313.1	0	33.332	18	5	19	3	1	226	22.6	10.92	76.31	5	0.914	1.548	1.431	2.331	1.13	0.586102	0.00103052	0.0822357	0.0101322	0.0456304	0.70902	0.0387404	0.205601	0.0330568	0.0875021	10.63	1.28	23.68	12.92	5.77	71	67.1	106	101.6	171.2	83	5.58	17.9	5.24	12.36	11.29	9.17
					NP_005313.1
					NP_005313.1
					NP_005313.1
FALSE	High	Master Protein	NP_005315.1#H3F3B#3021#histone H3.3 [Homo sapiens]#NP_002098.1#H3F3A#3020#histone H3.3 [Homo sapiens]	H3F3B	NP_005315.1	0	21.679	33	7	43	2	1	136	15.3	11.27	121.26	7	1.445	1.048	0.596	2.987	0.605	0.0455339	0.323612	0.00350322	0.00996433	0.00691296	0.138046	0.431579	0.0545791	0.032631	0.0330074	3.27	5.58	0.49	16.36	0.37	78.4	114.4	84.8	46.7	234.2	41.5	12.74	4.42	4.21	17.78	7.26	13.05
					NP_005315.1
					NP_005315.1
FALSE	High	Master Protein	NP_005338.1#HSPA5#3309#endoplasmic reticulum chaperone BiP precursor [Homo sapiens]	HSPA5	NP_005338.1	0	417.437	57	40	200	37	1	654	72.3	5.16	912.31	40	1.489	1.711	1.107	2.034	1.73	0.0022349	0.00627656	0.0343065	0.00182501	0.00342403	0.0384552	0.0556513	0.121622	0.0159896	0.0243491	3.45	7.47	0.56	7.42	5.84	66	98.3	113	73.2	134.3	115.2	4.42	1.24	2.84	2.38	0.95	1.72
					NP_005338.1
					NP_005338.1
					NP_005338.1
					NP_005338.1
					NP_005338.1
					NP_005338.1
					NP_005338.1
					NP_005338.1
					NP_005338.1
					NP_005338.1
					NP_005338.1
					NP_005338.1
					NP_005338.1
					NP_005338.1
					NP_005338.1
					NP_005338.1
					NP_005338.1
					NP_005338.1
					NP_005338.1
					NP_005338.1
					NP_005338.1
					NP_005338.1
					NP_005338.1
					NP_005338.1
					NP_005338.1
					NP_005338.1
					NP_005338.1
					NP_005338.1
					NP_005338.1
					NP_005338.1
					NP_005338.1
					NP_005338.1
					NP_005338.1
					NP_005338.1
					NP_005338.1
					NP_005338.1
					NP_005338.1
FALSE	High	Master Protein	NP_005442.2#PDLIM7#9260#PDZ and LIM domain protein 7 isoform 1 [Homo sapiens]	PDLIM7	NP_005442.2	0	47.433	13	5	25	5	1	457	49.8	8.41	102.42	5	1.068	0.721	0.578	0.32	0.386	0.100118	0.027844	0.00480101	0.000126023	0.000166586	0.228805	0.0991863	0.0629682	0.00698953	0.0140899	5.36	1.87	2.45	0.09	0.39	146.8	156.8	105.8	86.5	47.5	56.6	2.24	1.79	6.61	8.25	0.69	1.88
					NP_005442.2
					NP_005442.2
					NP_005442.2
					NP_005442.2
					NP_005442.2
FALSE	High	Master Protein	NP_005509.1#HMGCS2#3158#hydroxymethylglutaryl-CoA synthase, mitochondrial isoform 1 precursor [Homo sapiens]	HMGCS2	NP_005509.1	0	83.735	29	11	39	10	1	508	56.6	8.16	177.25	11	0.851	0.903	1.024	1.5	5.468	0.0829437	0.307053	0.428193	0.0113601	0.00309726	0.202977	0.412403	0.566678	0.0353803	0.0238627	8.53	2.09	5.25	4.92	3.08	55.5	49.1	55.1	58.8	83.2	298.3	9.61	12.21	6.37	6.88	2.33	6.33
					NP_005509.1
					NP_005509.1
					NP_005509.1
					NP_005509.1
					NP_005509.1
					NP_005509.1
					NP_005509.1
					NP_005509.1
					NP_005509.1
					NP_005509.1
FALSE	High	Master Protein	NP_005521.1#IDH3A#3419#isocitrate dehydrogenase [NAD] subunit alpha, mitochondrial precursor [Homo sapiens]	IDH3A	NP_005521.1	0	19.46	13	5	8	5	1	366	39.6	6.92	25.8	5	1.1	1.288	1.325	1.333	2.469	0.178319	0.248345	0.0929974	0.0139453	0.00510518	0.316799	0.352436	0.221078	0.0398576	0.0284233	4.57	8.25	12.71	5.5	9.25	72.5	82.2	88.1	85.9	92.4	178.9	7.33	6.6	13.29	16.16	7.42	4.24
					NP_005521.1
					NP_005521.1
					NP_005521.1
					NP_005521.1
					NP_005521.1
FALSE	High	Master Protein	NP_005547.3#KRT7#3855#keratin, type II cytoskeletal 7 [Homo sapiens]	KRT7	NP_005547.3	0	138.382	41	19	67	14	1	469	51.4	5.48	252.41	19	0.478	0.39	0.521	0.51	1.533	0.000625868	0.00178656	0.0258223	0.000400307	0.00289249	0.0376199	0.0387404	0.11399	0.00899289	0.0228	0.39	1.04	3.06	0.73	3.58	134.6	65.8	51.3	70.1	69	209.2	3.29	5.22	7.09	14.05	3.49	2.51
					NP_005547.3
					NP_005547.3
					NP_005547.3
					NP_005547.3
					NP_005547.3
					NP_005547.3
					NP_005547.3
					NP_005547.3
					NP_005547.3
					NP_005547.3
					NP_005547.3
					NP_005547.3
					NP_005547.3
					NP_005547.3
FALSE	High	Master Protein	NP_005555.2#LCN2#3934#neutrophil gelatinase-associated lipocalin precursor [Homo sapiens]	LCN2	NP_005555.2	0	32.287	39	5	11	5	1	198	22.6	8.91	48.96	5	0.487	0.452	1.211	0.421	1	0.00314849	0.000260763	0.014605	0.00220407	0.526832	0.0419767	0.026622	0.089422	0.0172996	0.588088	1.11	0.37	5.33	1.01	2.3	132.4	65.4	58.8	156.8	54.1	132.4	2.25	5.02	2.19	4.23	7.69	3.66
					NP_005555.2
					NP_005555.2
					NP_005555.2
					NP_005555.2
					NP_005555.2
FALSE	High	Master Protein	NP_005564.1#LMNB1#4001#lamin-B1 isoform 1 [Homo sapiens]	LMNB1	NP_005564.1	0	215.601	54	29	102	25	1	586	66.4	5.16	406.06	29	1.295	1.577	1.05	2.359	1.66	0.00104737	0.000740363	0.235739	4.38185e-05	0.000487259	0.0376199	0.0378465	0.374002	0.00698953	0.0167861	0.45	1.82	1.42	0.53	0.83	67	86.8	105.7	70.2	158.6	111.6	0.26	1.64	2.36	3.25	0.82	1.79
					NP_005564.1
					NP_005564.1
					NP_005564.1
					NP_005564.1
					NP_005564.1
					NP_005564.1
					NP_005564.1
					NP_005564.1
					NP_005564.1
					NP_005564.1
					NP_005564.1
					NP_005564.1
					NP_005564.1
					NP_005564.1
					NP_005564.1
					NP_005564.1
					NP_005564.1
					NP_005564.1
					NP_005564.1
					NP_005564.1
					NP_005564.1
					NP_005564.1
					NP_005564.1
					NP_005564.1
					NP_005564.1
FALSE	High	Master Protein	NP_005737.1#NAMPT#10135#nicotinamide phosphoribosyltransferase precursor [Homo sapiens]	NAMPT	NP_005737.1	0	86.49	30	12	32	12	1	491	55.5	7.15	132.92	12	1.225	1.181	1.656	2.64	1.342	0.0859667	0.0295958	0.0657	0.0148421	0.0513866	0.207819	0.101584	0.181767	0.0418994	0.0958804	13.67	6.39	1.46	0.17	0.33	68.9	77.7	77.8	92.4	187.9	95.3	13.21	7.29	9.62	15.2	10.33	2.53
					NP_005737.1
					NP_005737.1
					NP_005737.1
					NP_005737.1
					NP_005737.1
					NP_005737.1
					NP_005737.1
					NP_005737.1
					NP_005737.1
					NP_005737.1
					NP_005737.1
					NP_005737.1
FALSE	High	Master Protein	NP_005800.3#PRDX2#7001#peroxiredoxin-2 [Homo sapiens]	PRDX2	NP_005800.3	0	99.047	58	11	57	10	1	198	21.9	5.97	247.59	11	0.771	0.778	4.449	0.509	0.59	0.00209136	0.00167768	0.000844957	0.000483527	0.00122309	0.0376199	0.0387404	0.0468956	0.00992003	0.0172642	0.16	1.36	2.28	0.26	1.2	73.7	56.8	57.3	327.9	39	45.2	3.8	5.1	5.51	3.57	3.72	4.61
					NP_005800.3
					NP_005800.3
					NP_005800.3
					NP_005800.3
					NP_005800.3
					NP_005800.3
					NP_005800.3
					NP_005800.3
					NP_005800.3
					NP_005800.3
FALSE	High	Master Protein	NP_005879.1#SLC25A3#5250#phosphate carrier protein, mitochondrial isoform a precursor [Homo sapiens]	SLC25A3	NP_005879.1	0	48.2	23	8	31	8	1	362	40.1	9.38	110.18	8	0.883	1.304	0.999	2.571	1.39	0.0735642	0.00661653	0.774674	0.00122376	0.00874542	0.186421	0.0556513	0.840727	0.0154	0.0367716	3.95	0.58	12.17	0.99	7.54	73.1	67.5	95.7	73	186.4	104.3	4.85	4.14	1.42	6.47	1.09	2.35
					NP_005879.1
					NP_005879.1
					NP_005879.1
					NP_005879.1
					NP_005879.1
					NP_005879.1
					NP_005879.1
					NP_005879.1
FALSE	High	Master Protein	NP_005906.2#MCM6#4175#DNA replication licensing factor MCM6 [Homo sapiens]	MCM6	NP_005906.2	0	14.397	7	4	7	4	1	821	92.8	5.41	26.19	4	1.09	1.329	1.386	5.133	1.458	0.243793	0.102611	0.0142292	0.000477131	0.0886158	0.383748	0.198806	0.087866	0.00992003	0.139702	11.37	21.66	2.92	7.44	12.93	50.5	59.9	67.1	70	278.7	73.7	5.14	11.19	14.22	1.33	7.67	12.42
					NP_005906.2
					NP_005906.2
					NP_005906.2
					NP_005906.2
FALSE	High	Master Protein	NP_005909.2#MDH2#4191#malate dehydrogenase, mitochondrial isoform 1 precursor [Homo sapiens]	MDH2	NP_005909.2	0	214.937	58	15	91	15	1	338	35.5	8.68	424.66	15	1.041	1.086	1.323	2.429	3.053	0.17055	0.020051	0.0658215	0.00344145	0.00140379	0.309109	0.0834158	0.181991	0.0201095	0.0172642	3.81	1.05	2.92	1.2	3.35	59.9	65.8	67.4	85	142.6	179.3	6.21	4.95	6.22	13.84	2.78	2.74
					NP_005909.2
					NP_005909.2
					NP_005909.2
					NP_005909.2
					NP_005909.2
					NP_005909.2
					NP_005909.2
					NP_005909.2
					NP_005909.2
					NP_005909.2
					NP_005909.2
					NP_005909.2
					NP_005909.2
					NP_005909.2
					NP_005909.2
FALSE	High	Master Protein	NP_005971.1#S100P#6286#protein S100-P [Homo sapiens]	S100P	NP_005971.1	0	23.017	32	3	11	3	1	95	10.4	4.88	43.34	3	1.602	0.975	3.374	1.002	4.896	0.000970434	0.219121	0.00132061	0.65166	0.00221036	0.0376199	0.323328	0.0468956	0.707395	0.0201335	2.65	0.39	7.26	2	2.18	47.3	75.6	44.7	159.7	45.8	227	6.4	5.79	9.24	1.26	8.52	6.31
					NP_005971.1
					NP_005971.1
					NP_005971.1
FALSE	High	Master Protein	NP_005991.1#TUBA4A#7277#tubulin alpha-4A chain isoform 1 [Homo sapiens]	TUBA4A	NP_005991.1	0	248.252	54	18	112	5	1	448	49.9	5.06	555.07	18	1.389	0.89	1.281	2.158	1.151	0.00668285	0.236766	0.0198908	0.00534686	0.155639	0.0538556	0.339926	0.104282	0.0244559	0.211969	6.39	3.22	3.84	12.92	11.04	74.9	104.1	71	102.1	161.7	86.2	6.05	1.38	5.42	9.6	3.63	8.4
					NP_005991.1
					NP_005991.1
					NP_005991.1
					NP_005991.1
					NP_005991.1
FALSE	High	Master Protein	NP_006079.1#TUBB4B#10383#tubulin beta-4B chain [Homo sapiens]	TUBB4B	NP_006079.1	0	291.452	72	21	149	4	1	445	49.8	4.89	688.22	21	0.953	0.958	0.958	2.859	1.236	0.0753119	0.928997	0.11892	0.00340675	0.0448229	0.189354	0.940934	0.248261	0.0201095	0.0863589	2.19	4.12	2.49	13.7	10.11	75.1	71.6	74	71.9	214.6	92.8	7.17	4.61	4.83	4.06	3.52	1.16
					NP_006079.1
					NP_006079.1
					NP_006079.1
					NP_006079.1
FALSE	High	Master Protein	NP_006088.2#MYL9#10398#myosin regulatory light polypeptide 9 isoform a [Homo sapiens]	MYL9	NP_006088.2	0	127.773	66	10	68	4	1	172	19.8	4.92	244.9	10	0.574	0.98	0.163	0.177	0.147	0.000871358	0.74659	0.00173069	0.000770541	0.000793241	0.0376199	0.794136	0.0507664	0.0117997	0.0167861	0.84	9.3	0.01	0.23	0.08	195.7	113.4	191.8	33.2	36	29.9	3.35	1.06	4.11	10.28	9.43	9.91
					NP_006088.2
					NP_006088.2
					NP_006088.2
					NP_006088.2
FALSE	High	Master Protein	NP_006099.2#SPON1#10418#spondin-1 precursor [Homo sapiens]	SPON1	NP_006099.2	0	16.397	4	3	9	3	1	807	90.9	6.11	34.17	3	0.705	1.031	0.45	0.328	0.447	0.00195205	0.18039	0.000169141	8.41674e-05	4.29905e-05	0.0376199	0.282599	0.0468956	0.00698953	0.0137511	0.88	0.7	0.06	0.12	0.15	151.7	107	156.8	68.7	48.9	66.9	1.73	0.87	3.07	2.76	1.74	1.96
					NP_006099.2
					NP_006099.2
					NP_006099.2
FALSE	High	Master Protein	NP_006140.1#LGALS4#3960#galectin-4 [Homo sapiens]	LGALS4	NP_006140.1	0	88.201	24	7	37	7	1	323	35.9	9.16	182.87	7	0.766	0.698	0.811	4.158	2.386	0.0181731	0.00970086	0.37379	0.00889974	0.0178544	0.0885596	0.0602848	0.5152	0.0300643	0.0515552	3.76	3.84	16.83	5.53	1.59	62.3	45.7	41.7	48.5	257.7	144.1	9.71	15.53	15.02	35.72	11.86	8.71
					NP_006140.1
					NP_006140.1
					NP_006140.1
					NP_006140.1
					NP_006140.1
					NP_006140.1
					NP_006140.1
FALSE	High	Master Protein	NP_006261.1#RRAS#6237#ras-related protein R-Ras [Homo sapiens]	RRAS	NP_006261.1	0	47.429	21	4	19	4	1	218	23.5	6.93	87.26	4	1.015	2.328	0.886	0.687	0.889	0.540523	0.00370905	0.246056	0.000823551	0.055559	0.67032	0.0464174	0.384532	0.0121637	0.101433	6.71	12.6	0.52	0.08	4.69	87.7	89	205.9	78	60.7	78.6	2.52	4.37	7.06	9.42	3.54	6.79
					NP_006261.1
					NP_006261.1
					NP_006261.1
					NP_006261.1
FALSE	High	Master Protein	NP_006285.1#UQCRB#7381#cytochrome b-c1 complex subunit 7 isoform 1 [Homo sapiens]	UQCRB	NP_006285.1	0	43.468	41	5	18	5	1	111	13.5	8.78	69.19	5	0.909	1.106	0.821	2.081	1.931	0.0362584	0.0462244	0.0510306	0.00373222	0.00384286	0.121302	0.1322	0.154606	0.0204001	0.0255792	2.45	3.76	0.15	7.61	7.46	77.9	67.8	85.7	60.1	160.1	148.3	4.28	3.87	2.29	10.02	4.21	3.56
					NP_006285.1
					NP_006285.1
					NP_006285.1
					NP_006285.1
					NP_006285.1
FALSE	High	Master Protein	NP_006347.1#ATP5PD#10476#ATP synthase subunit d, mitochondrial isoform a [Homo sapiens]	ATP5PD	NP_006347.1	0	71.463	68	10	35	10	1	161	18.5	5.3	138.48	10	0.982	1.358	0.737	2.191	1.685	0.417638	0.00103168	0.00544821	0.000185666	0.00944942	0.551897	0.0387404	0.0672495	0.00768101	0.0382026	4.71	2.28	1.72	2.42	10.72	75	74	102.2	55.3	167	126.4	2.33	4.82	2.33	1.51	3.75	6.71
					NP_006347.1
					NP_006347.1
					NP_006347.1
					NP_006347.1
					NP_006347.1
					NP_006347.1
					NP_006347.1
					NP_006347.1
					NP_006347.1
					NP_006347.1
FALSE	High	Master Protein	NP_006409.3#OLFM4#10562#olfactomedin-4 precursor [Homo sapiens]	OLFM4	NP_006409.3	0	104.317	32	11	34	11	1	510	57.2	5.69	171.06	11	0.983	1.047	1.158	1.065	6.065	0.362193	0.573528	0.148064	0.227432	0.00232933	0.500103	0.653697	0.279871	0.292042	0.0207397	2.37	17.5	8.77	8.84	5.5	52.5	51.6	54.9	66.4	57.7	316.8	6.67	14.76	20.36	12.31	7.47	7.96
					NP_006409.3
					NP_006409.3
					NP_006409.3
					NP_006409.3
					NP_006409.3
					NP_006409.3
					NP_006409.3
					NP_006409.3
					NP_006409.3
					NP_006409.3
					NP_006409.3
FALSE	High	Master Protein	NP_006420.1#CCT7#10574#T-complex protein 1 subunit eta isoform a [Homo sapiens]	CCT7	NP_006420.1	0	108.882	30	14	40	14	1	543	59.3	7.65	181.28	14	0.999	1.175	0.937	2.115	1.177	0.454926	0.0413901	0.198733	0.0047769	0.0489384	0.589214	0.12373	0.337839	0.0236048	0.0922703	1.07	7.76	6.52	7.76	4.57	82	83.2	92.7	72.3	173.4	96.5	6.68	3.95	2.36	5.8	2.84	1
					NP_006420.1
					NP_006420.1
					NP_006420.1
					NP_006420.1
					NP_006420.1
					NP_006420.1
					NP_006420.1
					NP_006420.1
					NP_006420.1
					NP_006420.1
					NP_006420.1
					NP_006420.1
					NP_006420.1
					NP_006420.1
FALSE	High	Master Protein	NP_006434.1#DNPH1#10591#2'-deoxynucleoside 5'-phosphate N-hydrolase 1 isoform 1 [Homo sapiens]	DNPH1	NP_006434.1	0	15.754	20	2	5	2	1	174	19.1	5.05	30.22	2	1.345	1.275	1.797	1.157	2.016	0.295243	0.0194151	0.0109735	0.320285	0.0164338	0.433647	0.0824537	0.0834942	0.390006	0.0492385	7.23	5.95	8.3	0.3	17.85	73.7	87.7	87.3	123.7	75.4	152.1	7.64	19.59	5.96	5.98	11.18	10.24
					NP_006434.1
					NP_006434.1
FALSE	High	Master Protein	NP_006507.2#SLC2A1#6513#solute carrier family 2, facilitated glucose transporter member 1 [Homo sapiens]	SLC2A1	NP_006507.2	0	15.632	6	4	9	4	1	492	54	8.72	26.53	4	0.709	0.932	2.247	3.141	1.07	0.0393176	0.0212714	0.0162676	0.0087006	0.900826	0.128757	0.0864908	0.0961367	0.0300643	0.919782	5.8	1.82	24.05	14.95	12.1	64.7	50	60.3	158.6	203.3	63.1	8.94	16.16	10.77	14.69	9.19	12.33
					NP_006507.2
					NP_006507.2
					NP_006507.2
					NP_006507.2
FALSE	High	Master Protein	NP_006784.1#PRDX3#10935#thioredoxin-dependent peroxide reductase, mitochondrial isoform a precursor [Homo sapiens]	PRDX3	NP_006784.1	0	50.033	32	6	19	6	1	256	27.7	7.78	86.8	6	1.085	1.379	0.848	1.803	3.099	0.0756898	0.00204679	0.398355	0.0063269	0.00136676	0.189456	0.0401583	0.540238	0.025728	0.0172642	1.79	1.24	33.31	5.64	1.29	67	70.9	92.4	58.4	120.7	190.7	5.78	4.85	3.25	27.65	2.71	5.61
					NP_006784.1
					NP_006784.1
					NP_006784.1
					NP_006784.1
					NP_006784.1
					NP_006784.1
FALSE	High	Master Protein	NP_006787.2#AFG3L2#10939#AFG3-like protein 2 [Homo sapiens]	AFG3L2	NP_006787.2	0	32.662	8	4	9	4	1	797	88.5	8.66	50.14	4	1.042	1.401	1.074	2.961	2.598	0.486422	0.0256326	0.92089	0.00165379	0.0227597	0.617371	0.0951797	0.947895	0.0159896	0.0573796	12.92	11.21	26.81	3.03	34.83	60.7	61.3	80.9	65.2	174.4	157.6	5.51	10.5	7.22	29.22	8.86	19.38
					NP_006787.2
					NP_006787.2
					NP_006787.2
					NP_006787.2
FALSE	High	Master Protein	NP_008835.5#PRKDC#5591#DNA-dependent protein kinase catalytic subunit isoform 1 [Homo sapiens]	PRKDC	NP_008835.5	0	286.14	17	64	145	63	1	4128	468.8	7.12	557.29	64	1.114	1.122	1.189	2.173	1.174	0.00741433	0.0512455	0.127854	0.000105295	0.00982488	0.0563665	0.140982	0.256474	0.00698953	0.0390302	1.38	6.82	16.32	0.11	1.21	76.8	85.4	86.8	92	168.1	90.8	0.53	1.47	4.82	11.25	1.35	2.97
					NP_008835.5
					NP_008835.5
					NP_008835.5
					NP_008835.5
					NP_008835.5
					NP_008835.5
					NP_008835.5
					NP_008835.5
					NP_008835.5
					NP_008835.5
					NP_008835.5
					NP_008835.5
					NP_008835.5
					NP_008835.5
					NP_008835.5
					NP_008835.5
					NP_008835.5
					NP_008835.5
					NP_008835.5
					NP_008835.5
					NP_008835.5
					NP_008835.5
					NP_008835.5
					NP_008835.5
					NP_008835.5
					NP_008835.5
					NP_008835.5
					NP_008835.5
					NP_008835.5
					NP_008835.5
					NP_008835.5
					NP_008835.5
					NP_008835.5
					NP_008835.5
					NP_008835.5
					NP_008835.5
					NP_008835.5
					NP_008835.5
					NP_008835.5
					NP_008835.5
					NP_008835.5
					NP_008835.5
					NP_008835.5
					NP_008835.5
					NP_008835.5
					NP_008835.5
					NP_008835.5
					NP_008835.5
					NP_008835.5
					NP_008835.5
					NP_008835.5
					NP_008835.5
					NP_008835.5
					NP_008835.5
					NP_008835.5
					NP_008835.5
					NP_008835.5
					NP_008835.5
					NP_008835.5
					NP_008835.5
					NP_008835.5
					NP_008835.5
					NP_008835.5
FALSE	High	Master Protein	NP_008855.1#SRSF1#6426#serine/arginine-rich splicing factor 1 isoform 1 [Homo sapiens]	SRSF1	NP_008855.1	0	49.38	40	10	25	10	1	248	27.7	10.36	94.22	10	1.262	0.898	0.815	2.708	1.1	0.0389361	0.014647	0.0784925	0.0076785	0.0457734	0.1276	0.0733655	0.200721	0.0283223	0.0877014	7.7	1.93	0.08	14.83	4.77	76.6	96.5	69.8	62.4	207.3	87.3	5.98	3.18	3.82	18.07	9.15	3.29
[truncated: 1,041 more rows]
[truncated: 156 more columns]

## Sheet: Supp Table S4
Supplementary Table S4: Non-redundant list of 357 DE proteins in ealy stage GBC. A total of 83 proteins are common to both stage I and II, while 101 proteins are specific to stage I and 173 proteins are specific to stage II. GBC-1-GBC-7 are stage I and GBC-8-GBC-12 are stage II samples. The proteins marked in bold are DE with 2 fold change, p value <0.05, identified with ≥2 unique peptides. ND- N…
S.No.	Protein name	Gene Symbol	Localization	DE in stage I	DEPs in stage II	DE in total no. of patients	GBC-1	GBC-2	GBC-3	GBC-4	GBC-5	GBC-6	GBC-7	GBC-8	GBC-9	GBC-10	GBC-11	GBC-12	DE in GBC	Whether reported in GBC or other cancers	Whether reported as differential in blood plasma/serum	Presence of Signal sequence	Overall Expression pattern (based on 1.5 FC and expression levels in >25% patients)
1	Medium-chain specific acyl-CoA dehydrogenase, mitochondrial isoform d precursor	ACADM	Cytoplasm	NA	1	1	1.088	1.783	1.315	1.462	0.924	1.2	1.342	0.987	1.145	1.227	0.962	2.184	Stage II only	Others	No	No	Up
2	Short-chain specific acyl-CoA dehydrogenase, mitochondrial isoform 1 precursor	ACADS	Cytoplasm	NA	1	1	0.985	1.125	1.36	1.782	1.176	1.196	1.031	0.75	0.959	0.819	1.061	2.313	Stage II only	Others	No	No	Up
3	Actin, aortic smooth muscle	ACTA2	Cytoplasm	6	NA	6	0.47	0.155	0.114	0.138	0.123	0.256	0.147	ND	ND	ND	ND	ND	Stage I only	Others	No	No	Down
4	Actin, alpha cardiac muscle 1 precursor	ACTC1	Cytoplasm	NA	3	3	ND	ND	ND	ND	ND	ND	ND	0.476	0.896	0.299	0.142	0.176	Stage II only	Others	No	No	Down
5	Alpha-actinin-1 isoform X4	ACTN1	Cytoplasm	NA	1	1	1.224	0.981	1.077	0.89	1.061	1.436	0.944	0.818	0.792	0.282	0.317	0.535	Stage II only	Others	No	No	Down
6	Alcohol dehydrogenase 1B isoform 1	ADH1B	Cytoplasm	NA	2	2	1.092	0.539	0.581	0.58	0.501	0.691	0.557	0.935	0.855	0.314	0.229	0.198	Stage II only	Others	No	No	Down
7	Alcohol dehydrogenase 1C	ADH1C	Cytoplasm	NA	3	3	1.652	1.302	1.139	0.783	1.203	0.679	0.754	0.416	0.344	0.374	0.381	1.138	Stage II only	Others	No	No	Down
8	AFG3-like protein 2	AFG3L2	Cytoplasm	NA	1	1	ND	ND	ND	ND	ND	ND	ND	1.042	1.401	1.074	2.961	2.598	Stage II only	NA	No	No	Up
9	Anterior gradient protein 2 homolog isoform X1	AGR2	Extracellular Space	3	2	5	0.473	1.828	3.693	1.818	0.936	0.412	2.827	0.779	0.861	3.455	2.163	2.811	Stage I and II	GBC	No	Yes	Up
10	Adenosylhomocysteinase isoform X2	AHCY	Cytoplasm	1	NA	1	0.938	2.17	1.183	1.093	0.866	1.061	1.102	0.905	0.937	1.008	1.396	1.677	Stage I only	Others	Yes	No	Up
11	Alpha-2-HS-glycoprotein isoform 1 preproprotein	AHSG	Extracellular Space	1	NA	1	1.387	0.77	0.451	0.548	0.918	0.688	0.647	0.752	0.525	0.788	0.368	0.748	Stage I only	GBC	Yes	Yes	Down
12	Adenylate kinase 2, mitochondrial isoform a	AK2	Cytoplasm	2	NA	2	0.842	2.386	1.758	2.05	1.206	1.705	1.862	0.805	0.893	0.99	1.121	1.393	Stage I only	Others	No	No	Up
13	Aldo-keto reductase family 1 member B10	AKR1B10	Cytoplasm	NA	3	3	0.482	0.508	0.312	1.189	0.426	0.347	1.546	0.332	0.313	0.266	0.186	0.406	Stage II only	Others	No	No	Down
14	Aldo-keto reductase family 1 member C3 isoform 2	AKR1C3	Cytoplasm	3	NA	3	0.424	0.516	0.383	0.544	0.398	0.372	0.777	0.408	0.264	0.387	0.257	0.619	Stage I only	Others	No	No	Down
15	Serum albumin preproprotein	ALB	Extracellular Space	5	3	8	1.247	0.409	0.214	0.293	0.871	0.439	0.404	0.459	0.396	0.65	0.176	0.534	Stage I and II	GBC	Yes	Yes	Down
16	Retinal dehydrogenase 1	ALDH1A1	Cytoplasm	3	NA	3	0.68	0.391	0.51	0.707	0.343	0.452	1.326	0.633	0.56	0.665	0.727	1.031	Stage I only	GBC	No	No	Down
17	Aldehyde dehydrogenase, mitochondrial isoform 1 precursor	ALDH2	Cytoplasm	NA	1	1	0.948	1.5	1.593	0.949	0.742	1.037	1.293	0.864	1.229	0.872	0.873	3.121	Stage II only	Others	No	No	Up
18	Annexin A13 isoform b	ANXA13	Plasma Membrane	NA	2	2	0.662	0.789	0.463	0.854	0.772	0.569	0.483	0.431	0.529	0.471	0.487	1.135	Stage II only	Others	No	No	Down
19	Annexin A3	ANXA3	Cytoplasm	4	3	7	1.439	2.599	3.759	3.909	2.427	1.228	2.451	1.191	1.039	2.709	2.3	2.505	Stage I and II	GBC	Yes	No	Up
20	Annexin A5	ANXA5	Plasma Membrane	2	NA	2	1.155	1.163	0.715	0.874	0.477	1.415	0.452	0.92	1.445	1.204	0.57	0.792	Stage I only	Others	No	No	Down
21	Membrane primary amine oxidase isoform X1	AOC3	Plasma Membrane	5	2	7	0.693	0.243	0.287	0.207	0.262	0.418	0.176	0.719	1.556	0.352	0.293	0.28	Stage I and II	Others	Yes	No	Down
22	Serum amyloid P-component precursor	APCS	Extracellular Space	NA	2	2	0.757	0.47	0.39	0.483	0.541	0.652	0.328	0.918	0.879	0.278	0.201	0.246	Stage II only	GBC	Yes	Yes	Down
23	Apolipoprotein A-I isoform 1 preproprotein	APOA1	Extracellular Space	3	1	4	0.326	1	0.476	0.808	3.749	0.819	0.609	0.98	0.914	1.229	0.328	1.151	Stage I and II	GBC	Yes	Yes	Down
24	Apolipoprotein A-II preproprotein	APOA2	Extracellular Space	1	1	2	0.373	0.862	0.408	0.766	2.093	0.923	0.803	1.155	1.092	1.485	0.351	0.875	Stage I and II	Others	Yes	Yes	Down
25	Apolipoprotein B-100 precursor	APOB	Extracellular Space	1	NA	1	1.23	0.92	0.839	1.401	3.617	1.059	0.807	0.835	0.855	0.813	0.789	0.777	Stage I only	GBC	Yes	Yes	Up
26	Apolipoprotein C-I precursor	APOC1	Extracellular Space	1	NA	1	0.958	0.906	0.9	2.243	4.452	1.435	0.808	1.091	1.151	1.878	0.673	0.942	Stage I only	Others	Yes	Yes	Up
27	Apolipoprotein C-III precursor	APOC3	Extracellular Space	1	NA	1	0.767	1.063	0.913	1.043	2.102	2.012	0.769	1.137	0.967	2.418	0.529	0.9	Stage I only	Others	Yes	Yes	Up
28	Apolipoprotein E isoform a precursor	APOE	Extracellular Space	1	NA	1	0.946	1.417	1.376	2.646	8.903	2.153	1.025	0.904	0.865	1.196	0.831	0.898	Stage I only	Others	Yes	Yes	Up
29	ADP-ribosylation factor 1	ARF1	Cytoplasm	1	NA	1	0.823	1.743	2.66	1.309	0.947	1.423	2.18	0.977	0.919	1.455	1.76	1.744	Stage I only	Others	No	No	Up
30	ADP-ribosylation factor 4	ARF4	Cytoplasm	3	NA	3	0.835	2.097	1.663	1.746	1.112	2.23	2.73	1.214	1.04	1.245	1.01	1.552	Stage I only	Others	No	No	Up
31	ADP-ribosylation factor-like protein 6-interacting protein 1 isoform 1	ARL6IP1	Cytoplasm	NA	1	1	1.008	2.569	2.937	1.701	1.197	2.071	2.724	1.081	1.022	0.878	2.13	1.355	Stage II only	GBC	No	No	Up
32	PRA1 family protein 3	ARL6IP5	Cytoplasm	1	NA	1	0.675	1.607	0.972	2.077	0.986	2.009	0.951	1.271	2.673	0.727	1.634	1.231	Stage I only	Others	No	No	Up
33	Aspartyl/asparaginyl beta-hydroxylase isoform X1	ASPH	Cytoplasm	NA	1	1	1.163	1.182	1.083	1.287	0.923	1.239	0.991	1.089	1.339	1.244	2.139	1.47	Stage II only	Others	No	No	Up
34	Sodium/potassium-transporting ATPase subunit alpha-1 isoform a	ATP1A1	Plasma Membrane	NA	1	1	0.85	1.46	1.076	1.027	1.137	0.871	1.126	0.876	0.932	0.962	2.295	1.673	Stage II only	Others	No	No	Up
35	Sodium/potassium-transporting ATPase subunit beta-1	ATP1B1	Plasma Membrane	NA	1	1	0.798	1.304	0.936	1.057	0.976	0.707	0.903	0.783	0.887	1.004	2.135	1.613	Stage II only	NA	No	No	Up
36	Sodium/potassium-transporting ATPase subunit beta-3	ATP1B3	Plasma Membrane	NA	1	1	1.03	1.039	0.854	1.345	1.426	1.312	0.684	1.23	1.33	0.891	2.361	1.006	Stage II only	Others	No	No	Up
37	ATP synthase subunit alpha, mitochondrial isoform a precursor	ATP5F1A	Cytoplasm	2	1	3	0.694	2.495	1.82	1.688	1.004	1.865	2.704	0.965	1.696	1.043	1.824	2.222	Stage I and II	Others	No	No	Up
38	ATP synthase subunit beta, mitochondrial precursor	ATP5F1B	Cytoplasm	2	1	3	0.635	2.615	1.773	1.903	0.998	1.7	2.486	0.911	1.745	1.126	1.573	2.341	Stage I and II	GBC	No	No	Up
39	ATP synthase subunit gamma, mitochondrial isoform L (liver) precursor	ATP5F1C	Cytoplasm	1	NA	1	0.732	1.969	1.283	2.134	0.958	1.358	2.075	1.05	1.495	1.672	1.419	1.509	Stage I only	Others	No	No	Up
40	ATP synthase subunit e, mitochondrial	ATP5ME	Cytoplasm	NA	1	1	1.195	1.421	1.399	1.604	1.188	1.371	1.887	0.908	1.503	0.899	2.308	1.455	Stage II only	Others	No	No	Up
41	ATP5J2-PTCD1 fusion protein	ATP5MF-PTCD1	Cytoplasm	3	NA	3	0.924	2.362	1.813	2.265	1.12	1.803	2.37	0.996	1.386	0.838	2.59	1.712	Stage I only	NA	No	No	Up
42	ATP synthase F(0) complex subunit B1, mitochondrial precursor	ATP5PB	Cytoplasm	NA	1	1	0.93	0.834	0.738	0.774	0.917	0.819	0.794	0.986	1.274	0.745	2.348	1.562	Stage II only	Others	No	No	Up
43	ATP synthase subunit d, mitochondrial isoform a	ATP5PD	Cytoplasm	NA	1	1	0.98	1.614	1.294	1.705	1.201	1.282	1.48	0.982	1.358	0.737	2.191	1.685	Stage II only	Others	No	No	Up
44	V-type proton ATPase catalytic subunit A	ATP6V1A	Plasma Membrane	1	NA	1	1.052	1.57	2.132	1.706	1.526	2.037	1.415	1.065	1.376	1.308	1.416	1.218	Stage I only	Others	No	No	Up
45	Zinc-alpha-2-glycoprotein precursor	AZGP1	Extracellular Space	NA	1	1	1.321	0.87	0.628	0.746	1.02	0.85	0.688	0.681	0.703	1.155	0.459	0.946	Stage II only	Others	Yes	Yes	Down
46	Azurocidin preproprotein	AZU1	Cytoplasm	NA	1	1	1.121	1.399	2.87	1.598	3.348	1.026	1.733	2.264	1.09	2.964	2.441	1.547	Stage II only	Others	No	Yes	Up
47	Beta-2-microglobulin isoform X1	B2M	Plasma Membrane	NA	1	1	1.341	1.15	1.117	1.158	1.293	1.814	1.424	1.235	1.528	0.849	1.74	2.928	Stage II only	GBC	Yes	Yes	Up
48	Barrier-to-autointegration factor isoform X1	BANF1	Nucleus	NA	1	1	0.922	1.368	1.247	1.036	0.89	0.878	1.132	1.325	0.844	1.256	2.407	0.682	Stage II only	Others	No	No	Up
49	B-cell receptor-associated protein 31 isoform a	BCAP31	Cytoplasm	NA	1	1	0.946	2.915	2.165	1.872	1.317	1.418	1.423	1.182	1.365	0.803	2.74	1.422	Stage II only	Others	No	No	Up
50	Biglycan isoform X1	BGN	Extracellular Space	5	2	7	1.213	0.398	0.385	0.469	0.287	0.718	0.376	1.064	0.925	0.416	0.437	0.336	Stage I and II	Others	No	Yes	Down
51	Flavin reductase (NADPH)	BLVRB	Cytoplasm	NA	1	1	0.813	1.219	0.716	1.675	0.796	0.881	1.017	0.902	0.822	2.793	0.758	1.036	Stage II only	Others	No	No	Up
52	Bactericidal permeability-increasing protein precursor	BPI	Plasma Membrane	3	NA	3	1.64	2.401	2.754	2.974	2.353	1.257	1.176	1.19	1.209	1.334	1.718	1.193	Stage I only	NA	No	Yes	Up
53	ADP-ribosyl cyclase/cyclic ADP-ribose hydrolase 2 precursor	BST1	Plasma Membrane	1	NA	1	1.326	0.955	1.383	1.505	2.568	0.972	0.67	1.332	1.529	1.451	0.853	0.802	Stage I only	GBC	Yes	Yes	Up
54	Complement component 1 Q subcomponent-binding protein, mitochondrial precursor	C1QBP	Cytoplasm	1	NA	1	0.902	1.401	1.147	1.856	1.346	1.385	3.285	1.01	1.304	1.262	1.748	1.532	Stage I only	Others	No	No	Up
55	Complement C1q subcomponent subunit C isoform 1 precursor	C1QC	Extracellular Space	NA	1	1	ND	ND	ND	ND	ND	ND	ND	2.104	1.562	1.035	3.019	1.073	Stage II only	Others	No	Yes	Up
56	Complement C3 preproprotein	C3	Extracellular Space	NA	1	1	1.506	0.709	0.653	1.009	1.071	1.037	0.63	0.823	0.718	0.805	0.439	0.807	Stage II only	Others	Yes	Yes	Down
57	Complement component C6 isoform X1	C6	Extracellular Space	1	NA	1	1.065	0.993	0.762	1.645	2.062	1.221	0.814	0.938	1.502	1.279	0.817	1.038	Stage I only	Others	No	Yes	Up
58	Complement component C9 preproprotein	C9	Extracellular Space	2	NA	2	1.014	0.82	0.77	2.022	3.79	1.159	0.644	0.652	1.029	0.772	0.7	0.577	Stage I only	Others	Yes	Yes	Mix
59	Carbonic anhydrase 1 isoform a	CA1	Cytoplasm	2	2	4	1.382	0.46	0.354	1.217	0.564	0.498	0.728	0.613	0.508	3.961	0.448	0.477	Stage I and II	Others	Yes	No	Down
60	Carbonic anhydrase 2 isoform 1	CA2	Cytoplasm	1	4	5	0.721	1.837	0.762	0.743	0.407	0.325	2.789	0.494	0.37	3.213	0.416	0.785	Stage I and II	Others	No	No	Mix
61	Calreticulin precursor	CALR	Cytoplasm	4	NA	4	1.1	2.42	2.311	2.211	1.311	2.476	1.784	1.408	1.578	1.608	1.435	1.808	Stage I only	GBC	No	Yes	Up
62	Macrophage-capping protein isoform X1	CAPG	Nucleus	1	NA	1	0.667	1.171	1.363	0.935	1.239	2.78	1.112	0.958	0.97	0.987	0.897	1.094	Stage I only	Others	No	No	Up
63	Caveolin-1 isoform alpha	CAV1	Plasma Membrane	NA	2	2	0.814	0.445	0.485	0.547	0.717	0.564	0.413	0.573	0.847	0.254	0.417	0.404	Stage II only	Others	No	No	Down
64	Caveolae-associated protein 2	CAVIN2	Plasma Membrane	NA	3	3	ND	ND	ND	ND	ND	ND	ND	0.48	0.55	0.337	0.313	0.387	Stage II only	Others	Yes	No	Down
65	T-complex protein 1 subunit eta isoform a	CCT7	Cytoplasm	NA	1	1	0.933	1.694	1.404	1.307	0.933	1.387	1.626	0.999	1.175	0.937	2.115	1.177	Stage II only	Others	No	No	Up
66	CD63 antigen isoform X1	CD63	Plasma Membrane	3	NA	3	1.415	1.656	4.311	1.272	2.762	1.866	2.135	1.482	2.006	1.124	1.602	1.8	Stage I only	Others	No	No	Up
67	CD9 antigen isoform 1	CD9	Plasma Membrane	NA	1	1	0.956	1.049	1.106	0.801	0.812	1.002	0.995	0.733	1.117	1.086	2.07	0.917	Stage II only	GBC	Yes	No	Up
68	Carcinoembryonic antigen-related cell adhesion molecule 5 isoform 1 preproprotein	CEACAM5	Plasma Membrane	NA	2	2	ND	ND	ND	ND	ND	ND	ND	0.874	0.935	1.389	2.12	3.237	Stage II only	GBC	Yes	Yes	Up
69	Carcinoembryonic antigen-related cell adhesion molecule 8 isoform X1	CEACAM8	Plasma Membrane	1	NA	1	1.412	2.786	6.898	6.502	11.002	1.365	1.714	ND	ND	ND	ND	ND	Stage I only	Others	No	Yes	Up
70	Liver carboxylesterase 1 isoform a precursor	CES1	Cytoplasm	2	NA	2	0.783	0.392	0.44	0.883	0.243	0.387	0.421	0.342	0.429	0.407	0.326	0.282	Stage I only	GBC	No	Yes	Down
71	Cofilin-1	CFL1	Nucleus	1	NA	1	0.529	1.621	1.523	1.568	1.658	2.592	3.481	1.004	0.955	1.156	1.762	1.86	Stage I only	GBC	No	No	Up
72	Creatine kinase B-type isoform 2	CKB	Cytoplasm	7	3	10	0.406	0.458	0.351	0.418	0.26	0.289	0.389	0.47	0.878	0.511	0.42	0.291	Stage I and II	Others	No	No	Down
73	Chloride intracellular channel protein 1	CLIC1	Nucleus	1	1	2	0.743	2.003	1.469	1.324	1.053	1.113	1.647	0.891	0.745	1.197	1.042	2.294	Stage I and II	GBC	No	No	Up
74	Clathrin light chain A isoform a	CLTA	Plasma Membrane	NA	1	1	0.718	1.136	1.203	1.242	0.883	1.451	1.098	1.026	1.182	0.701	1.998	1.321	Stage II only	NA	No	No	Up
75	Clathrin heavy chain 1 isoform X1	CLTC	Plasma Membrane	1	NA	1	0.969	1.72	1.792	1.64	1.283	2.139	1.913	1.244	1.144	0.894	1.845	1.553	Stage I only	Others	No	No	Up
76	Clusterin isoform X1	CLU	Cytoplasm	1	NA	1	0.676	0.801	0.666	2.155	2.17	0.725	0.88	0.722	0.998	0.707	0.573	0.516	Stage I only	GBC	No	Yes	Mix
77	UMP-CMP kinase isoform c	CMPK1	Nucleus	NA	1	1	1.345	2.485	1.437	1.178	0.868	0.964	5.357	0.885	0.78	0.755	1.034	2.591	Stage II only	Others	No	No	Up
78	Calponin-1 isoform X1	CNN1	Cytoplasm	NA	2	2	0.509	0.153	0.128	0.129	0.108	0.207	0.144	0.93	0.464	0.358	0.148	0.148	Stage II only	Others	No	No	Down
79	Collagen alpha-1(XIV) chain isoform X1	COL14A1	Extracellular Space	2	3	5	3.346	0.637	0.609	0.629	0.492	0.674	0.604	2.201	1.859	0.585	0.415	0.427	Stage I and II	Others	No	Yes	Down
80	Collagen alpha-2(I) chain precursor	COL1A2	Extracellular Space	1	NA	1	1.445	0.224	0.201	0.39	0.216	0.539	0.256	0.967	1.168	0.441	0.732	0.575	Stage I only	Others	Yes	Yes	Down
81	Collagen alpha-1(VI) chain precursor	COL6A1	Extracellular Space	4	2	6	1.286	0.411	0.367	0.383	0.271	0.429	0.377	2.635	1.121	0.536	0.719	0.412	Stage I and II	Others	No	Yes	Down
82	Collagen alpha-2(VI) chain isoform X1	COL6A2	Extracellular Space	1	2	3	1.376	0.281	0.242	0.341	0.295	0.412	0.281	2.814	1.283	0.534	0.834	0.388	Stage I and II	Others	No	Yes	Down
83	Collagen alpha-3(VI) chain isoform X3	COL6A3	Extracellular Space	2	NA	2	2.056	0.629	0.571	0.496	0.406	0.639	0.65	1.498	1.208	0.795	0.983	0.938	Stage I only	Others	Yes	Yes	Down
84	Cytochrome c oxidase subunit II	COX2	Cytoplasm	2	1	3	0.697	1.697	1.345	2.71	1.27	1.376	2.115	1.004	1.269	0.812	1.777	3.231	Stage I and II	GBC	No	No	Up
85	Cytochrome c oxidase subunit 5A, mitochondrial precursor	COX5A	Cytoplasm	1	1	2	0.926	1.766	1.587	2.069	1.904	1.343	1.804	1.035	1.289	0.957	1.891	2.618	Stage I and II	Others	No	No	Up
86	Cytochrome c oxidase subunit 5B, mitochondrial precursor	COX5B	Cytoplasm	2	1	3	0.846	1.812	2.125	2.145	1.288	1.222	1.706	1.176	1.15	1.3	1.268	2.201	Stage I and II	Others	No	No	Up
87	Cytochrome c oxidase subunit 6B1	COX6B1	Cytoplasm	NA	1	1	0.89	1.46	1.504	0.926	1.014	0.984	1.398	0.889	0.838	1.013	1.432	2.406	Stage II only	Others	No	No	Up
88	Cytochrome c oxidase subunit 7A2, mitochondrial isoform X1	COX7A2	Cytoplasm	NA	1	1	0.851	1.729	2.207	2.432	1.234	1.326	1.998	0.994	1.263	1.17	1.74	3.181	Stage II only	Others	No	No	Up
89	Ceruloplasmin isoform X1	CP	Extracellular Space	NA	1	1	1.401	0.885	0.706	0.913	1.909	1.14	0.578	0.862	0.753	1.11	0.475	1.051	Stage II only	Others	Yes	Yes	Mix
90	Copine-1 isoform b	CPNE1	Nucleus	NA	1	1	0.801	1.117	1.131	1.444	0.926	1.197	0.964	0.935	1.121	1.243	2.662	0.78	Stage II only	Others	No	No	Up
91	Carbamoyl-phosphate synthase	CPS1	Cytoplasm	NA	1	1	ND	ND	ND	ND	ND	ND	ND	1.078	1.206	1.825	2.809	1.335	Stage II only	Others	No	No	Up
92	Citrate synthase, mitochondrial precursor	CS	Cytoplasm	NA	1	1	1.116	1.449	2.164	1.747	1.173	1.446	2.079	1.068	1.219	0.966	1.916	2.178	Stage II only	Others	No	No	Up
93	Exportin-2 isoform 1	CSE1L	Nucleus	NA	1	1	ND	ND	ND	ND	ND	ND	ND	1.082	1.218	1.076	2.62	1.212	Stage II only	Others	Yes	No	Up
94	Cathepsin D preproprotein	CTSD	Cytoplasm	1	1	2	0.575	0.92	1.106	0.946	1.11	2.075	1.138	0.582	0.534	2.4	0.616	0.87	Stage I and II	Others	No	Yes	Down
95	Cathepsin G isoform X1	CTSG	Cytoplasm	3	1	4	1.224	2.5	3.189	2.004	2.708	1.271	2.717	1.948	2.001	1.392	1.463	1.129	Stage I and II	Others	No	Yes	Up
96	Cytochrome b5 type B	CYB5B	Cytoplasm	NA	1	1	0.925	2.457	2.987	1.524	1.374	1.376	1.363	1.031	1.635	1.354	1.94	3.416	Stage II only	Others	No	No	Up
97	Cytochrome c1, heme protein, mitochondrial isoform X1	CYC1	Cytoplasm	3	NA	3	0.743	2.059	2.113	0.88	1.67	1.318	3.268	0.902	0.965	0.855	2.603	1.669	Stage I only	Others	No	No	Up
98	Dolichyl-diphosphooligosaccharide--protein glycosyltransferase subunit DAD1	DAD1	Cytoplasm	NA	1	1	1.17	1.655	1.998	1.8	1.107	1.621	1.469	1.6	1.819	0.978	2.301	1.215	Stage II only	Others	No	No	Up
99	Decorin isoform X1	DCN	Extracellular Space	6	2	8	2.059	0.289	0.255	0.289	0.267	0.728	0.291	0.617	1.421	0.476	0.297	0.299	Stage I and II	Others	No	Yes	Down
100	L-xylulose reductase isoform 1	DCXR	Cytoplasm	NA	1	1	2.375	1.761	1.717	1.384	0.923	1.292	1.271	1.105	1.146	1.078	2.536	2.053	Stage II only	Others	No	No	Up
101	Dolichyl-diphosphooligosaccharide--protein glycosyltransferase 48 kDa subunit precursor	DDOST	Cytoplasm	NA	1	1	0.862	0.906	0.834	0.954	0.673	0.913	0.789	1.367	1.464	1.095	2.01	1.622	Stage II only	Others	No	Yes	Up
102	Probable ATP-dependent RNA helicase DDX17 isoform 3	DDX17	Nucleus	NA	1	1	1.097	1.452	1.192	1.122	1.001	1.067	1.092	1.124	0.978	0.832	2.047	1.248	Stage II only	Others	No	Yes	Up
103	2,4-dienoyl-CoA reductase, mitochondrial isoform 1 precursor	DECR1	Cytoplasm	NA	1	1	1.027	2.509	1.391	1.518	0.943	1.248	1.314	1.032	1.23	1.123	3.895	1.393	Stage II only	Others	No	No	Up
104	Neutrophil defensin 1 isoform X1	DEFA1	Cytoplasm	3	4	7	2.609	3.614	10.418	2.592	4.619	2.16	4.013	3.616	0.935	4.953	4.544	3.118	Stage I and II	Others	Yes	Yes	Up
105	Desmin	DES	Cytoplasm	6	4	10	0.401	0.094	0.094	0.082	0.071	0.093	0.081	0.481	0.273	0.12	0.096	0.09	Stage I and II	GBC	No	No	Down
106	Diablo homolog, mitochondrial isoform 1 precursor	DIABLO	Cytoplasm	2	NA	2	0.913	2.024	2.367	1.435	0.931	1.544	1.784	0.867	1.137	0.709	1.189	2.038	Stage I only	Others	No	No	Up
107	Deleted in malignant brain tumors 1 protein isoform a precursor	DMBT1	Plasma Membrane	1	NA	1	0.782	1.355	1.035	0.835	2.775	0.902	5.987	0.705	0.705	0.713	1.939	1.677	Stage I only	GBC	Yes	Yes	Up
108	DnaJ homolog subfamily A member 1 isoform 1	DNAJA1	Nucleus	NA	1	1	ND	ND	ND	ND	ND	ND	ND	1.302	1.096	1.315	2.105	1.224	Stage II only	Others	No	No	Up
109	2'-deoxynucleoside 5'-phosphate N-hydrolase 1 isoform 1	DNPH1	Nucleus	NA	1	1	ND	ND	ND	ND	ND	ND	ND	1.345	1.275	1.797	1.157	2.016	Stage II only	Others	No	No	Up
110	Dolichol-phosphate mannosyltransferase subunit 1 isoform 1	DPM1	Cytoplasm	NA	1	1	ND	ND	ND	ND	ND	ND	ND	1.171	1.676	1.143	2.205	1.375	Stage II only	Others	No	No	Up
111	Dihydropyrimidinase-related protein 3 isoform 1	DPYSL3	Cytoplasm	NA	1	1	ND	ND	ND	ND	ND	ND	ND	1.089	0.721	0.588	0.514	0.464	Stage II only	Others	No	No	Down
112	Delta(3,5)-Delta(2,4)-dienoyl-CoA isomerase, mitochondrial isoform X1	ECH1	Cytoplasm	NA	1	1	1.059	2.042	1.077	1.089	1.283	1.154	1.616	0.963	1.035	0.781	1.471	3.545	Stage II only	GBC	No	No	Up
113	Elongation factor 1-alpha 1	EEF1A1	Cytoplasm	1	NA	1	0.76	1.943	1.719	1.477	0.843	2.801	2.653	1.254	1.156	1.193	1.903	1.576	Stage I only	Others	No	No	Up
114	EH domain-containing protein 2	EHD2	Nucleus	NA	2	2	0.652	0.555	0.448	0.599	0.389	0.684	0.454	0.786	1.238	0.47	0.387	0.392	Stage II only	Others	No	No	Down
115	Neutrophil elastase preproprotein	ELANE	Extracellular Space	2	2	4	2.12	2.415	4.882	2.823	3.556	1.61	2.743	2.142	1.343	1.339	2.418	1.596	Stage I and II	Others	Yes	Yes	Up
116	Alpha-enolase isoform 1	ENO1	Cytoplasm	1	NA	1	1.286	1.518	1.358	1.265	0.986	1.557	2.25	1.017	0.873	1.26	1.089	1.02	Stage I only	Others	No	No	Up
117	Epithelial cell adhesion molecule precursor	EPCAM	Plasma Membrane	NA	1	1	0.499	1.143	0.955	0.953	2.624	1.031	1.396	0.802	0.845	1.349	3.373	1.439	Stage II only	Others	Yes	Yes	Mix
118	Epiplakin isoform X1	EPPK1	Cytoplasm	2	NA	2	1.047	2.124	1.8	1.872	1.026	1.066	2.356	1.279	1.948	1.845	1.085	1.8	Stage I only	Others	No	No	Up
119	Eosinophil peroxidase preproprotein	EPX	Cytoplasm	NA	2	2	ND	ND	ND	ND	ND	ND	ND	2.856	2.25	1.437	0.851	0.754	Stage II only	Others	No	Yes	Up
120	Endoplasmic reticulum resident protein 44 precursor	ERP44	Cytoplasm	NA	1	1	1.246	1.726	2.068	1.627	0.985	1.445	1.483	1.163	1.267	1.121	2.076	1.527	Stage II only	Others	No	Yes	Up
121	Electron transfer flavoprotein subunit beta isoform 2	ETFB	Cytoplasm	NA	1	1	0.726	2.762	2.651	2.251	1.315	1.577	2.489	1.002	1.37	0.981	1.167	2.494	Stage II only	Others	No	No	Up
122	Electron transfer flavoprotein-ubiquinone oxidoreductase, mitochondrial isoform 1 precursor	ETFDH	Cytoplasm	NA	1	1	1.069	1.295	1.151	1.411	1.32	1.391	1.006	0.918	1.171	0.952	2.023	1.281	Stage II only	Others	No	No	Up
123	Ezrin	EZR	Plasma Membrane	2	NA	2	0.767	2.945	1.56	1.022	0.816	1.06	2.11	0.847	0.889	0.846	1.434	1.345	Stage I only	Others	No	No	Up
124	Fatty acid-binding protein 5	FABP5	Cytoplasm	1	NA	1	1.002	2.109	1.008	0.814	0.896	1.364	1.62	0.82	0.772	1.015	1.106	0.739	Stage I only	GBC	Yes	No	Up
125	Protein Niban isoform X1	FAM129A	Cytoplasm	NA	1	1	ND	ND	ND	ND	ND	ND	ND	0.747	1.313	0.614	0.493	0.464	Stage II only	Others	No	No	Down
126	Fibulin-1 isoform D precursor	FBLN1	Extracellular Space	1	NA	1	1.183	0.655	0.564	0.579	0.589	2.22	0.506	0.898	1.315	0.576	0.496	0.409	Stage I only	Others	Yes	Yes	Down
127	Fibulin-5 isoform X1	FBLN5	Extracellular Space	NA	1	1	1.586	0.899	0.676	0.529	0.536	0.713	0.459	1.82	1.167	0.535	0.443	0.549	Stage II only	Others	No	Yes	Down
128	Fibrillin-1 preproprotein	FBN1	Extracellular Space	NA	1	1	1.732	0.657	0.584	0.638	0.618	0.968	0.658	1.667	1.194	0.54	0.651	0.498	Stage II only	GBC	No	Yes	Down
129	Fibrinogen alpha chain isoform alpha-E preproprotein	FGA	Extracellular Space	2	NA	2	1.524	0.662	0.679	2.09	2.357	1.401	0.74	1.047	0.829	0.866	0.933	0.657	Stage I only	GBC	No	Yes	Mix
130	Fibrinogen beta chain isoform 1 preproprotein	FGB	Extracellular Space	2	NA	2	1.808	0.673	0.673	2.385	2.135	1.303	0.624	1.149	0.676	0.542	0.961	0.572	Stage I only	Others	No	Yes	Mix
131	Four and a half LIM domains protein 1 isoform X1	FHL1	Cytoplasm	NA	2	2	ND	ND	ND	ND	ND	ND	ND	0.812	0.924	0.589	0.403	0.421	Stage II only	GBC	No	No	Down
132	Filamin-A isoform 2	FLNA	Cytoplasm	5	2	7	0.656	0.474	0.4	0.39	0.354	0.709	0.473	0.931	0.563	0.327	0.339	0.374	Stage I and II	Others	No	No	Down
133	Fibromodulin precursor	FMOD	Extracellular Space	NA	1	1	ND	ND	ND	ND	ND	ND	ND	0.497	0.536	0.417	0.395	0.368	Stage II only	Others	No	Yes	Down
134	Folate receptor beta isoform X1	FOLR2	Plasma Membrane	NA	1	1	ND	ND	ND	ND	ND	ND	ND	2.036	1.473	0.627	1.354	0.81	Stage II only	Others	Yes	Yes	Mix
135	Polypeptide N-acetylgalactosaminyltransferase 1	GALNT1	Cytoplasm	NA	1	1	ND	ND	ND	ND	ND	ND	ND	1.302	1.386	1.067	2.985	1.277	Stage II only	Others	No	Yes	Up
136	Glutamine amidotransferase-like class 1 domain-containing protein 3B, mitochondrial isoform 1	GATD3B	Cytoplasm	NA	1	1	0.938	2.658	2.428	1.831	1.137	1.601	2.366	0.998	1.16	0.635	1.024	2.13	Stage II only	GBC	No	No	Up
137	Vitamin D-binding protein isoform 3 precursor	GC	Extracellular Space	NA	1	1	1.186	0.773	0.673	0.825	1.374	0.922	0.694	0.68	0.594	0.63	0.375	0.807	Stage II only	Others	Yes	Yes	Down
138	Grancalcin isoform c	GCA	Cytoplasm	NA	1	1	1.145	1.533	1.867	1.49	1.824	1.201	1.092	1.611	1.329	1.406	2.173	1.469	Stage II only	Others	No	No	Up
139	Aspartate aminotransferase, mitochondrial isoform 1 precursor	GOT2	Cytoplasm	NA	1	1	1.021	1.497	1.191	1.151	1.174	0.977	0.931	1.009	1.132	1.171	1.248	2.123	Stage II only	Others	No	No	Up
140	Glycerol-3-phosphate dehydrogenase, mitochondrial isoform X1	GPD2	Cytoplasm	NA	1	1	0.755	1.128	1.404	1.316	1.003	1.11	1.349	1.03	1.173	1.095	2.082	1.367	Stage II only	Others	No	Yes	Up
141	Glutathione S-transferase A1 isoform 1	GSTA1	Cytoplasm	NA	2	2	1.135	0.55	0.51	0.68	0.435	0.364	0.628	0.306	0.262	0.24	0.449	0.345	Stage II only	Others	No	No	Down
142	Glutathione S-transferase kappa 1 isoform a	GSTK1	Cytoplasm	NA	1	1	0.903	1.293	1.021	1.412	1.001	1.151	0.947	0.873	1.021	0.864	1.232	2.209	Stage II only	Others	No	No	Up
143	Histone H1.0	H1F0	Nucleus	NA	1	1	0.92	1.372	1.369	1.258	1.487	1.221	1.664	1.292	1.527	1.036	2.883	0.884	Stage II only	Others	No	No	Up
144	Core histone macro-H2A.1 isoform X1	H2AFY	Nucleus	1	NA	1	0.763	2.26	2.704	1.372	1.362	0.884	2.106	1.034	0.945	1.029	1.959	0.829	Stage I only	Others	No	No	Up
145	Histone H2A.Z	H2AFZ	Nucleus	NA	1	1	0.938	1.197	2.162	1.334	1.212	0.917	0.927	1.465	1.472	0.838	3.631	0.792	Stage II only	Others	No	No	Up
146	Histone H3.3	H3F3B	Nucleus	NA	1	1	ND	ND	ND	ND	ND	ND	ND	1.445	1.048	0.596	2.987	0.605	Stage II only	Others	No	No	Mix
147	Hydroxyacyl-coenzyme A dehydrogenase, mitochondrial isoform 1 precursor	HADH	Cytoplasm	NA	1	1	1.094	3.792	3.019	1.869	1.237	1.188	1.249	1.01	1.176	0.804	1.78	2.981	Stage II only	Others	No	No	Up
148	Hemoglobin subunit alpha	HBA1	Extracellular Space	4	1	5	0.882	0.405	0.398	2.012	0.819	0.482	0.587	0.681	0.647	7.751	0.651	0.626	Stage I and II	Others	Yes	No	Down
149	Hemoglobin subunit beta	HBB	Cytoplasm	4	3	7	0.7	0.31	0.258	1.304	0.787	0.424	0.484	0.569	0.501	7.28	0.499	0.52	Stage I and II	Others	Yes	No	Down
150	Hemoglobin subunit delta	HBD	Other	4	1	5	0.93	0.337	0.236	1.858	0.442	0.416	0.549	0.665	0.518	5.097	0.523	0.543	Stage I and II	Others	No	No	Down
151	Hepatoma-derived growth factor isoform a	HDGF	Extracellular Space	2	1	3	0.843	2.13	1.766	1.165	0.929	1.269	2.486	0.964	0.986	0.973	2.233	1.519	Stage I and II	Others	No	No	Up
152	Histone H1.5	HIST1H1B	Nucleus	3	1	4	0.9	2.026	4.614	1.334	2.232	1.529	2.329	0.914	1.548	1.431	2.331	1.13	Stage I and II	Others	No	No	Up
153	Histone H1.3	HIST1H1D	Nucleus	NA	1	1	0.844	2.478	3.233	0.93	1.959	1.72	1.728	0.649	2.216	1.36	1.347	1.108	Stage II only	Others	No	No	Up
154	Histone H2B type 1-D isoform X1	HIST1H2BD	Nucleus	1	1	2	1.246	1.158	3.358	1.262	2.469	0.712	1.078	2.098	1.239	0.779	4.896	0.86	Stage I and II	Others	No	No	Up
155	Histone H2B type 1-O	HIST1H2BO	Nucleus	NA	2	2	0.893	1.484	2.464	1.131	1.098	0.624	1.303	2.496	1.08	0.635	5.911	0.449	Stage II only	Others	No	No	Mix
156	Histone H4	HIST1H4K	Nucleus	2	1	3	1.134	0.83	2.845	1.021	2.905	0.599	0.67	1.958	1.234	0.721	4.123	0.562	Stage I and II	Others	No	No	Up
157	Histone H2A type 2-B	HIST2H2AB	Nucleus	3	NA	3	0.488	0.443	0.619	0.783	1.131	0.443	0.403	2.004	1.468	0.996	8.105	0.475	Stage I only	NA	No	No	Down
158	HLA class I histocompatibility antigen, A-1 alpha chain A*01:01:01:01 precursor	HLA-A	Plasma Membrane	NA	1	1	1.788	0.623	0.577	0.641	3.281	4.144	1.79	1.007	0.928	0.962	3.472	0.962	Stage II only	Others	No	Yes	Mix
159	Major histocompatibility complex, class I, B precursor	HLA-B	Plasma Membrane	2	NA	2	1.292	1.905	1.643	4.577	1.443	3.279	1.368	1.838	2.259	1.395	5.14	2.094	Stage I only	GBC	No	Yes	Up
160	HLA class I histocompatibility antigen, Cw-1 alpha chain precursor	HLA-C	Plasma Membrane	NA	1	1	0.779	2.499	2.894	5.002	1.801	4.302	1.543	0.923	0.943	1.283	2.42	1.525	Stage II only	NA	No	Yes	Up
161	Major histocompatibility complex, class II, DR beta 1 precursor	HLA-DRB1	Plasma Membrane	1	NA	1	0.704	1.706	0.891	5.316	1.307	1.119	1.36	2.57	1.945	1	1.719	1.012	Stage I only	GBC	Yes	Yes	Up
162	High mobility group protein B1 isoform X1	HMGB1	Nucleus	NA	1	1	0.387	1.176	2.235	0.803	1.277	0.838	1.124	1.186	1.301	1.004	3.595	1.208	Stage II only	GBC	No	No	Mix
163	Hydroxymethylglutaryl-CoA lyase, mitochondrial isoform 1 precursor	HMGCL	Cytoplasm	NA	1	1	ND	ND	ND	ND	ND	ND	ND	0.997	1.105	0.97	0.998	2.92	Stage II only	Others	No	No	Up
164	Hydroxymethylglutaryl-CoA synthase, mitochondrial isoform 1 precursor	HMGCS2	Cytoplasm	NA	1	1	1.093	1.137	1.008	1.766	1.271	0.998	0.837	0.851	0.903	1.024	1.5	5.468	Stage II only	Others	No	No	Up
165	Heterogeneous nuclear ribonucleoprotein A1 isoform X1	HNRNPA1	Nucleus	2	1	3	0.665	2.355	1.911	1.324	0.862	1.764	3.5	1.092	0.879	0.902	1.717	2	Stage I and II	Others	Yes	No	Up
166	Heterogeneous nuclear ribonucleoproteins A2/B1 isoform X1	HNRNPA2B1	Nucleus	3	1	4	0.56	3.287	2.19	0.889	0.897	1.723	3.137	1.055	1.085	0.796	1.217	2.605	Stage I and II	Others	No	No	Up
167	Heterogeneous nuclear ribonucleoprotein A3 isoform a	HNRNPA3	Nucleus	2	NA	2	0.607	2.124	2.483	0.844	0.808	1.748	1.945	1.002	0.898	1.066	1.15	1.671	Stage I only	Others	No	No	Up
168	Heterogeneous nuclear ribonucleoprotein F	HNRNPF	Nucleus	2	NA	2	1.039	2.455	1.8	1.375	1.043	1.514	2.181	0.964	0.977	1.029	1.171	1.66	Stage I only	Others	No	No	Up
169	Heterogeneous nuclear ribonucleoprotein H isoform X1	HNRNPH1	Nucleus	NA	1	1	ND	ND	ND	ND	ND	ND	ND	1.195	0.968	0.977	2.496	1.645	Stage II only	Others	No	No	Up
170	Heterogeneous nuclear ribonucleoprotein K isoform X1	HNRNPK	Nucleus	2	NA	2	0.771	2.035	1.376	1.077	0.965	1.433	2.014	0.995	0.963	0.769	1.658	1.692	Stage I only	Others	No	No	Up
171	Heterogeneous nuclear ribonucleoprotein U isoform a	HNRNPU	Nucleus	NA	1	1	0.842	1.511	1.423	1.843	0.941	1.207	1.736	1.139	1.053	1.126	2.097	1.621	Stage II only	Others	Yes	No	Up
172	Haptoglobin isoform 1 preproprotein	HP	Extracellular Space	2	1	3	2.17	0.754	0.742	0.959	1.17	1.417	0.462	0.59	0.599	0.711	0.412	0.619	Stage I and II	GBC	Yes	Yes	Down
173	Hemopexin precursor	HPX	Extracellular Space	1	1	2	1.48	0.651	0.464	0.553	0.9	0.896	0.557	0.649	0.623	0.789	0.381	0.84	Stage I and II	GBC	No	Yes	Down
174	Hydroxysteroid dehydrogenase-like protein 2 isoform 1	HSDL2	Cytoplasm	NA	1	1	0.652	1.685	1.437	4.311	1.648	1.388	1.499	0.91	1.208	0.671	1.115	2.5	Stage II only	Others	No	No	Up
175	Heat shock protein HSP 90-alpha isoform 1	HSP90AA1	Cytoplasm	1	NA	1	0.784	1.525	1.49	1.123	0.866	1.399	2.256	0.929	0.984	1.062	1.597	1.036	Stage I only	Others	Yes	No	Up
176	Heat shock protein HSP 90-beta isoform X1	HSP90AB1	Cytoplasm	NA	1	1	0.599	2.396	1.828	1.692	0.933	1.687	4.063	0.968	1.086	1.013	1.896	2.596	Stage II only	Others	Yes	No	Up
177	Endoplasmin precursor	HSP90B1	Cytoplasm	3	3	6	0.64	2.604	2.218	1.859	1.087	3.242	2.397	1.677	2.15	1.065	2.061	2.113	Stage I and II	Others	No	Yes	Up
178	Endoplasmic reticulum chaperone BiP precursor	HSPA5	Cytoplasm	5	1	6	0.971	2.522	2.257	2.131	1.159	2.458	2.194	1.489	1.711	1.107	2.034	1.73	Stage I and II	Others	No	Yes	Up
179	Heat shock cognate 71 kDa protein isoform X1	HSPA8	Cytoplasm	1	NA	1	1.088	1.508	1.23	1.057	0.813	1.458	2.185	1.003	0.931	0.712	1.057	1.531	Stage I only	Others	No	No	Up
180	Heat shock protein beta-1	HSPB1	Cytoplasm	2	NA	2	0.246	0.655	0.348	0.514	0.806	0.874	0.479	0.759	1.377	0.47	0.397	0.61	Stage I only	Others	No	No	Down
181	Heat shock protein beta-6	HSPB6	Cytoplasm	NA	1	1	ND	ND	ND	ND	ND	ND	ND	0.744	1.152	0.396	0.236	0.274	Stage II only	Others	No	No	Down
182	60 kDa heat shock protein, mitochondrial	HSPD1	Cytoplasm	2	1	3	0.844	2.423	2.54	1.993	1.885	1.89	3.05	1.102	1.46	1.279	1.823	3.935	Stage I and II	Others	No	No	Up
183	10 kDa heat shock protein, mitochondrial	HSPE1	Cytoplasm	4	2	6	0.798	3.024	3.503	3.349	1.421	1.509	2.539	0.979	1.262	1.042	4.454	3.368	Stage I and II	Others	No	No	Up
184	Isoleucine--tRNA ligase, mitochondrial precursor	IARS2	Cytoplasm	NA	1	1	ND	ND	ND	ND	ND	ND	ND	0.989	1.241	1.145	1.068	2.037	Stage II only	Others	No	No	Up
185	Isocitrate dehydrogenase	IDH1	Cytoplasm	1	NA	1	1.056	2.481	1.423	1.545	1.087	1.155	1.9	0.955	0.837	1.189	0.981	1.598	Stage I only	GBC	Yes	No	Up
186	Isocitrate dehydrogenase	IDH2	Cytoplasm	NA	2	2	0.713	1.2	2.375	1.845	1.11	1.6	1.385	1.237	1.411	1.083	2.797	2.905	Stage II only	GBC	No	No	Up
187	Isocitrate dehydrogenase	IDH3A	Cytoplasm	NA	1	1	1.019	1.424	2.878	1.535	0.882	1.142	1.239	1.1	1.288	1.325	1.333	2.469	Stage II only	Others	No	No	Up
188	Integrin alpha-M isoform 1 precursor	ITGAM	Plasma Membrane	1	NA	1	1.315	2.135	3.513	3.416	6.283	1.513	1.381	1.218	1.199	1.48	1.569	1.377	Stage I only	Others	No	Yes	Up
189	Integrin beta-2 isoform 1 precursor	ITGB2	Plasma Membrane	1	NA	1	1.156	1.708	2.604	2.718	4.114	1.749	1.234	1.333	1.284	1.281	1.836	1.26	Stage I only	Others	No	Yes	Up
190	Isovaleryl-CoA dehydrogenase, mitochondrial isoform 5	IVD	Cytoplasm	NA	1	1	0.865	0.996	0.97	1.318	0.729	0.82	1.091	0.889	1.166	0.767	0.945	1.995	Stage II only	Others	No	No	Up
191	3-ketodihydrosphingosine reductase precursor	KDSR	Plasma Membrane	NA	1	1	ND	ND	ND	ND	ND	ND	ND	1.043	1.49	0.851	2.02	1.113	Stage II only	Others	No	No	Up
192	Keratin, type I cytoskeletal 18	KRT18	Cytoplasm	4	2	6	0.482	1.183	3.178	2.647	1.409	0.475	2.429	0.45	0.434	0.325	0.691	1.581	Stage I and II	GBC	No	No	Mix
193	Keratin, type I cytoskeletal 19	KRT19	Cytoplasm	3	2	5	0.715	2.963	2.933	1.135	0.787	0.473	1.412	0.537	0.478	0.544	0.976	2.02	Stage I and II	GBC	No	No	Mix
194	Keratin, type I cytoskeletal 20	KRT20	Cytoplasm	NA	1	1	ND	ND	ND	ND	ND	ND	ND	0.737	0.94	0.598	0.805	3.926	Stage II only	GBC	No	No	Mix
195	Keratin, type II cytoskeletal 7	KRT7	Cytoplasm	3	2	5	0.641	3.1	2.722	1.738	0.813	0.532	2.857	0.478	0.39	0.521	0.51	1.533	Stage I and II	GBC	No	No	Mix
196	Keratin, type II cytoskeletal 8 isoform 1	KRT8	Cytoplasm	4	2	6	0.613	2.244	3.61	2.09	1.303	0.417	1.926	0.442	0.405	0.402	0.962	1.871	Stage I and II	GBC	No	No	Mix
197	Lysosome-associated membrane glycoprotein 1 precursor	LAMP1	Plasma Membrane	2	NA	2	1.228	1.879	3.958	2.37	2.289	2.598	1.503	0.92	1.232	1.666	1.039	1.192	Stage I only	Others	No	Yes	Up
198	Lysosome-associated membrane glycoprotein 2 isoform C precursor	LAMP2	Plasma Membrane	2	NA	2	0.995	1.738	2.346	2.455	1.605	1.689	1.447	0.934	1.485	3.277	1.852	1.534	Stage I only	Others	No	Yes	Up
199	Lipopolysaccharide-binding protein precursor	LBP	Plasma Membrane	1	NA	1	0.826	0.887	1.011	4.511	0.897	1.127	0.634	0.794	1.192	1.064	1.342	0.729	Stage I only	GBC	Yes	Yes	Mix
200	Neutrophil gelatinase-associated lipocalin precursor	LCN2	Extracellular Space	2	3	5	0.851	1.653	4.709	1.382	1.884	0.812	3.065	0.487	0.452	1.211	0.421	1	Stage I and II	Others	No	Yes	Mix
201	L-lactate dehydrogenase A chain isoform 4	LDHA	Cytoplasm	1	NA	1	1.288	1.441	0.832	1.329	1.239	1.83	2.065	1.259	0.942	0.74	1.041	0.944	Stage I only	GBC	No	No	Up
202	Galectin-1	LGALS1	Extracellular Space	NA	1	1	0.393	0.635	0.493	0.622	0.51	1.97	0.635	0.833	1.336	0.594	0.394	0.588	Stage II only	Others	Yes	No	Down
203	Galectin-3 isoform 3	LGALS3	Extracellular Space	1	1	2	1.03	2.556	1.973	0.953	1.398	1.422	1.482	1.091	1.069	0.932	2.608	1.333	Stage I and II	Others	No	No	Up
204	Galectin-4	LGALS4	Extracellular Space	NA	1	1	1.046	3.745	1.417	1.304	1.048	0.64	1.652	0.766	0.698	0.811	4.158	2.386	Stage II only	Others	Yes	No	Up
205	Vesicular integral-membrane protein VIP36 precursor	LMAN2	Cytoplasm	1	NA	1	1.138	2.21	2.074	1.962	1.013	1.997	1.742	1.496	1.652	1.276	1.807	1.576	Stage I only	Others	No	Yes	Up
206	Lamin-B1 isoform 1	LMNB1	Nucleus	1	1	2	0.896	1.856	2.149	1.422	1.66	1.515	1.363	1.295	1.577	1.05	2.359	1.66	Stage I and II	Others	No	No	Up
207	Leucine-rich PPR motif-containing protein, mitochondrial precursor	LRPPRC	Cytoplasm	3	NA	3	0.895	2.817	2.332	2.24	1.172	1.469	1.974	1.21	1.29	1.266	1.562	2.407	Stage I only	Others	No	No	Up
208	Lactotransferrin isoform 1 preproprotein	LTF	Extracellular Space	1	1	2	2.135	2.103	4.71	1.415	8.213	1.466	2.86	1.844	0.995	1.417	2.058	1.751	Stage I and II	Others	No	Yes	Up
209	Lumican precursor	LUM	Extracellular Space	5	2	7	1.894	0.173	0.145	0.31	0.202	0.844	0.169	0.548	1.524	0.423	0.202	0.227	Stage I and II	Others	No	Yes	Down
210	Lysozyme C precursor	LYZ	Extracellular Space	2	1	3	1.509	2.062	3.156	2.616	3.946	1.556	3.231	1.951	0.866	3.214	1.628	2.517	Stage I and II	NA	No	Yes	Up
211	DNA replication licensing factor MCM6	MCM6	Nucleus	NA	1	1	ND	ND	ND	ND	ND	ND	ND	1.09	1.329	1.386	5.133	1.458	Stage II only	Others	Yes	No	Up
212	Malate dehydrogenase, mitochondrial isoform 1 precursor	MDH2	Cytoplasm	3	2	5	1.072	3.018	2.809	2.492	1.282	1.318	1.741	1.041	1.086	1.323	2.429	3.053	Stage I and II	Others	No	No	Up
213	Major facilitator superfamily domain-containing protein 10 isoform X1	MFSD10	Nucleus	NA	1	1	0.54	0.882	0.74	1.055	0.637	0.644	0.564	1.229	2.243	1.056	2.764	1.498	Stage II only	NA	No	No	Mix
214	Matrix metalloproteinase-9 preproprotein	MMP9	Extracellular Space	3	NA	3	1.257	2.167	4.598	2.139	2.089	1.243	1.16	1.267	1.139	1.399	1.447	1.605	Stage I only	GBC	Yes	Yes	Up
215	Mannosyl-oligosaccharide glucosidase isoform 1	MOGS	Cytoplasm	1	NA	1	1.085	1.821	2.106	2.957	1.009	1.843	1.281	1.295	1.588	1.477	1.473	1.542	Stage I only	NA	No	No	Up
216	Myeloperoxidase precursor	MPO	Cytoplasm	5	2	7	2.526	2.574	6.152	2.601	10.27	1.602	2.969	2.779	1.277	2.819	3.092	1.158	Stage I and II	Others	Yes	Yes	Up
217	3-mercaptopyruvate sulfurtransferase isoform 1	MPST	Cytoplasm	NA	1	1	1.091	0.852	0.647	0.896	0.791	0.931	0.732	0.936	0.998	1.848	0.926	2.724	Stage II only	Others	No	No	Mix
218	Protein LYRIC isoform 3	MTDH	Cytoplasm	NA	1	1	0.873	0.998	1.069	1.297	0.921	1.094	1.114	1.259	1.813	1.016	2.424	1.29	Stage II only	GBC	No	No	Up
219	Myosin-10 isoform X3	MYH10	Cytoplasm	NA	1	1	ND	ND	ND	ND	ND	ND	ND	2.11	1.067	0.854	0.747	0.777	Stage II only	Others	No	No	Up
220	Myosin-14 isoform X1	MYH14	Extracellular Space	NA	1	1	ND	ND	ND	ND	ND	ND	ND	1.064	1.099	1.274	2.89	1.785	Stage II only	Others	No	No	Up
221	Myosin-9 isoform X1	MYH9	Cytoplasm	NA	1	1	1.915	1.164	1.205	1.422	1.516	1.156	1	2.299	1.27	0.921	1.821	1.368	Stage II only	Others	No	No	Up
222	Myosin light polypeptide 6 isoform 1	MYL6	Cytoplasm	5	2	7	0.802	0.301	0.265	0.494	0.365	0.578	0.281	0.673	1.03	0.246	0.462	0.378	Stage I and II	Others	No	No	Down
223	Myosin regulatory light polypeptide 9 isoform a	MYL9	Cytoplasm	6	2	8	0.611	0.183	0.137	0.232	0.12	0.393	0.143	0.574	0.98	0.163	0.177	0.147	Stage I and II	GBC	No	No	Down
224	Myosin light chain kinase, smooth muscle isoform X1	MYLK	Cytoplasm	NA	1	1	0.604	0.517	0.428	0.491	0.536	0.626	0.532	0.69	0.836	0.424	0.253	0.353	Stage II only	Others	Yes	No	Down
225	Unconventional myosin-VI isoform X1	MYO6	Cytoplasm	NA	1	1	ND	ND	ND	ND	ND	ND	ND	1.015	1.034	1.167	2.735	1.093	Stage II only	Others	No	No	Up
226	Marginal zone B- and B1-cell-specific protein precursor	MZB1	Extracellular Space	2	NA	2	0.849	3.73	1.651	1.024	0.731	4.192	2.165	2.814	2.36	1.891	0.992	0.862	Stage I only	Others	No	Yes	Up
227	Nicotinamide phosphoribosyltransferase precursor	NAMPT	Extracellular Space	NA	1	1	1	1.441	1.597	2.774	1.606	2.108	1.799	1.225	1.181	1.656	2.64	1.342	Stage II only	Others	Yes	No	Up
228	Asparagine--tRNA ligase, cytoplasmic	NARS	Cytoplasm	NA	1	1	0.978	1.432	1.022	1.215	0.965	1.204	1.579	1.016	1.145	0.88	2.117	1.016	Stage II only	Others	No	No	Up
229	Nicastrin isoform 1 precursor	NCSTN	Plasma Membrane	NA	1	1	1.434	1.362	1.519	1.859	1.424	1.239	1.502	1.289	2.016	1.726	3.329	1.677	Stage II only	Others	No	Yes	Up
230	NADH dehydrogenase	NDUFA8	Cytoplasm	NA	1	1	0.757	1.766	1.421	0.898	1.215	1.158	1.783	0.772	1.109	0.869	2.042	1.865	Stage II only	Others	No	No	Up
231	Protein NipSnap homolog 3A isoform 1	NIPSNAP3A	Nucleus	NA	1	1	ND	ND	ND	ND	ND	ND	ND	1.18	1.771	1.389	2.081	1.877	Stage II only	NA	No	No	Up
232	NME1-NME2 protein	NME1-NME2	Cytoplasm	1	1	2	1.279	1.939	1.417	1.068	0.911	1.514	2.337	1.339	1.083	1.165	1.21	2.654	Stage I and II	Others	No	No	Up
233	Nucleophosmin isoform 1	NPM1	Nucleus	2	NA	2	0.872	3.671	1.675	1.195	0.962	1.732	2.069	1.124	1.26	0.707	0.997	1.123	Stage I only	Others	Yes	No	Up
234	Nucleobindin-1 precursor	NUCB1	Cytoplasm	1	NA	1	0.929	2.058	1.557	1.937	1.093	1.861	1.563	0.943	1.105	1.276	1.133	1.386	Stage I only	Others	No	Yes	Up
235	Nucleobindin-2 isoform X1	NUCB2	Nucleus	NA	1	1	0.67	1.905	2.084	1.855	0.72	1.804	2.294	1.212	1.303	1.189	1.114	2.288	Stage II only	Others	No	Yes	Up
236	Mimecan isoform 1	OGN	Extracellular Space	NA	2	2	1.206	0.213	0.193	0.254	0.143	0.276	0.164	0.689	1.301	0.38	0.194	0.179	Stage II only	Others	Yes	Yes	Down
237	Olfactomedin-4 precursor	OLFM4	Extracellular Space	2	1	3	1.022	1.138	4.287	1.631	19.876	1.588	1.796	0.983	1.047	1.158	1.065	6.065	Stage I and II	GBC	No	Yes	Up
238	Olfactomedin-like protein 3 isoform 1 precursor	OLFML3	Extracellular Space	NA	2	2	0.945	1.027	0.868	0.891	0.692	1.571	0.995	0.795	0.962	0.295	0.249	0.226	Stage II only	Others	No	Yes	Down
239	Alpha-1-acid glycoprotein 1 precursor	ORM1	Extracellular Space	3	1	4	1.835	1.095	0.707	0.947	2.521	2.448	0.46	0.711	0.538	0.582	0.368	1.129	Stage I and II	Others	Yes	Yes	Mix
240	Protein disulfide-isomerase precursor	P4HB	Cytoplasm	5	1	6	0.985	2.525	3.833	2.434	1.531	2.935	3.534	1.234	1.231	0.949	1.31	2.928	Stage I and II	Others	No	Yes	Up
241	Programmed cell death protein 6 isoform 1	PDCD6	Cytoplasm	NA	1	1	0.988	1.509	1.089	1.223	0.736	0.828	0.906	1.007	1.093	1.406	2.376	1.36	Stage II only	Others	No	No	Up
242	Protein disulfide-isomerase A3 precursor	PDIA3	Cytoplasm	NA	1	1	0.834	1.553	1.38	1.278	0.997	1.693	1.94	1.177	1.293	0.967	1.87	2.055	Stage II only	GBC	No	Yes	Up
243	Protein disulfide-isomerase A6 isoform a	PDIA6	Cytoplasm	3	1	4	0.977	2.019	1.904	2.21	1.179	2.239	1.772	1.671	2.238	0.874	1.743	1.571	Stage I and II	Others	No	Yes	Up
244	PDZ and LIM domain protein 7 isoform 1	PDLIM7	Cytoplasm	NA	2	2	0.669	0.826	0.708	0.781	0.519	0.929	0.956	1.068	0.721	0.578	0.32	0.386	Stage II only	Others	No	No	Down
245	Profilin-1	PFN1	Cytoplasm	1	NA	1	0.657	1.437	1.504	1.119	0.872	1.899	2.676	1.002	0.979	1.267	0.847	0.925	Stage I only	GBC	Yes	No	Mix
246	Phosphoglycerate kinase 1	PGK1	Cytoplasm	1	NA	1	0.889	1.454	1.307	0.982	1.11	1.396	2.017	0.991	0.818	1.159	1.132	1.139	Stage I only	GBC	Yes	No	Up
247	Phosphoglucomutase-like protein 5	PGM5	Cytoplasm	NA	2	2	0.762	0.789	0.727	0.622	0.537	0.537	0.664	0.815	1.054	0.581	0.357	0.355	Stage II only	Others	No	No	Down
248	Membrane-associated progesterone receptor component 1 isoform 1	PGRMC1	Plasma Membrane	1	NA	1	0.981	1.247	2.146	1.367	0.773	1.232	1.159	0.987	1.293	0.94	1.849	1.4	Stage I only	Others	Yes	No	Up
249	Prohibitin isoform 1	PHB	Nucleus	NA	1	1	1.01	1.314	1.174	1.595	1.143	1.273	1.41	1.081	1.253	0.898	2.752	1.775	Stage II only	GBC	Yes	Yes	Up
250	Prohibitin-2 isoform 1	PHB2	Cytoplasm	NA	1	1	0.831	1.242	1.105	1.758	1.001	1.412	1.43	0.984	1.171	0.867	2.304	1.546	Stage II only	Others	No	No	Up
251	Periostin isoform 1 precursor	POSTN	Extracellular Space	3	NA	3	1.242	0.898	1.066	2.229	2.462	3.557	1.417	0.879	1.073	1.373	1.188	0.821	Stage I only	GBC	Yes	Yes	Up
252	Peptidyl-prolyl cis-trans isomerase B precursor	PPIB	Cytoplasm	1	NA	1	0.648	1.547	1.779	1.052	0.98	2.802	1.936	1.31	1.231	1.143	1.926	1.268	Stage I only	Others	No	Yes	Up
253	Peroxiredoxin-1	PRDX1	Cytoplasm	2	NA	2	0.974	2.133	1.074	1.055	0.639	1.291	2.202	0.985	0.933	0.711	1.132	1.519	Stage I only	GBC	No	No	Up
254	Peroxiredoxin-2	PRDX2	Cytoplasm	1	1	2	1.095	0.802	0.561	2.051	0.736	0.686	0.955	0.771	0.778	4.449	0.509	0.59	Stage I and II	Others	No	No	Mix
255	Thioredoxin-dependent peroxide reductase, mitochondrial isoform a precursor	PRDX3	Cytoplasm	3	1	4	0.982	3.411	3.461	2.259	2.064	1.772	1.915	1.085	1.379	0.848	1.803	3.099	Stage I and II	Others	No	No	Up
256	Peroxiredoxin-5, mitochondrial isoform L precursor	PRDX5	Cytoplasm	2	NA	2	0.565	2.69	1.553	1.242	1.39	1.304	2.125	0.847	0.992	1.304	0.756	1.887	Stage I only	Others	No	No	Up
257	Prolargin precursor	PRELP	Extracellular Space	5	2	7	1.453	0.207	0.191	0.215	0.272	0.446	0.198	1.164	1.557	0.47	0.253	0.311	Stage I and II	Others	No	Yes	Down
258	Glucosidase 2 subunit beta isoform 3 precursor	PRKCSH	Cytoplasm	3	NA	3	0.841	2.191	2.034	1.444	1.35	2.235	1.682	1.09	1.37	1.09	1.783	1.43	Stage I only	Others	No	Yes	Up
259	DNA-dependent protein kinase catalytic subunit isoform 1	PRKDC	Nucleus	NA	1	1	0.664	1.174	0.926	1.024	0.875	1.77	1.138	1.114	1.122	1.189	2.173	1.174	Stage II only	Others	No	No	Up
260	Myeloblastin precursor	PRTN3	Extracellular Space	4	4	8	3.589	11.486	30.007	13.092	16.059	2.942	7.518	2.823	1.453	16.931	2.396	2.234	Stage I and II	Others	No	Yes	Up
261	Prosaposin isoform a preproprotein	PSAP	Extracellular Space	2	NA	2	1.131	1.364	2.527	0.738	2.319	5.341	2.571	1.092	0.895	3.141	1.033	1.363	Stage I only	GBC	No	Yes	Up
262	26S proteasome non-ATPase regulatory subunit 2 isoform 1	PSMD2	Cytoplasm	1	NA	1	0.984	1.293	1.06	2.761	0.835	1.115	1.015	1.071	1.096	1.253	1.887	1.118	Stage I only	Others	No	No	Up
263	Prostaglandin E synthase 3 isoform X1	PTGES3	Cytoplasm	1	1	2	0.992	1.461	1.245	1.172	0.902	1.007	2.536	1.009	0.795	1.264	2.513	1.285	Stage I and II	Others	No	No	Up
264	Prothymosin alpha isoform X1	PTMA	Nucleus	NA	1	1	1.268	4.737	3.407	1.246	0.568	1.253	2.176	1.074	1.207	1.797	1.615	2.159	Stage II only	GBC	No	No	Up
265	Receptor-type tyrosine-protein phosphatase C isoform 1 precursor	PTPRC	Plasma Membrane	NA	1	1	0.93	1.465	1.732	2.132	1.691	1.489	0.993	1.603	2.055	1.601	1.603	1.357	Stage II only	Others	No	Yes	Up
266	Apoptosis-associated speck-like protein containing a CARD isoform a	PYCARD	Cytoplasm	NA	1	1	1.031	1.407	1.308	2.378	1.115	1.126	1.308	1.279	1.058	2.122	1.243	2.097	Stage II only	Others	No	No	Up
267	Ras-related protein Rab-1B	RAB1B	Cytoplasm	1	NA	1	0.876	1.643	2.491	1.17	1.129	1.18	1.671	0.906	1.129	1.56	1.338	2.05	Stage I only	Others	No	No	Up
268	Ras-related protein Ral-A isoform X1	RALA	Cytoplasm	NA	1	1	ND	ND	ND	ND	ND	ND	ND	0.947	1.423	1.69	2.329	1.837	Stage II only	Others	No	No	Up
269	Ras-related protein Ral-B isoform X1	RALB	Cytoplasm	1	NA	1	0.669	1.802	2.478	2.511	1.264	1.839	1.537	ND	ND	ND	ND	ND	Stage I only	Others	No	No	Up
270	GTP-binding nuclear protein Ran isoform X1	RAN	Nucleus	NA	1	1	0.876	1.305	1.197	1.698	0.948	1.223	1.422	1.049	1.219	1.215	2.362	1.432	Stage II only	Others	No	No	Up
271	RNA-binding motif protein, X chromosome isoform 1	RBMX	Nucleus	NA	1	1	ND	ND	ND	ND	ND	ND	ND	1.005	1.074	0.673	1.357	3.054	Stage II only	Others	No	No	Up
272	Retinol-binding protein 1 isoform a	RBP1	Extracellular Space	NA	2	2	0.605	0.693	0.499	0.672	0.612	0.657	0.688	0.491	0.558	0.293	0.272	0.248	Stage II only	Others	No	No	Down
273	Receptor expression-enhancing protein 5 isoform X1	REEP5	Extracellular Space	NA	1	1	ND	ND	ND	ND	ND	ND	ND	1.313	1.43	0.946	2.085	1.192	Stage II only	Others	No	No	Up
274	Resistin precursor	RETN	Extracellular Space	2	NA	2	1.124	1.805	4.92	2.602	2.749	1.657	1.374	0.828	1.083	1.796	0.996	1.437	Stage I only	Others	Yes	Yes	Up
275	Eosinophil cationic protein precursor	RNASE3	Extracellular Space	1	NA	1	1.418	1.447	2.119	1.903	2.001	1.424	1.572	1.723	2.189	1.494	1.549	1.08	Stage I only	Others	Yes	Yes	Up
276	60S ribosomal protein L14	RPL14	Cytoplasm	1	1	2	0.513	1.531	1.032	1.756	0.775	1.791	3.712	1.874	1.341	0.85	3.01	1.802	Stage I and II	Others	No	No	Up
277	60S ribosomal protein L15 isoform 1	RPL15	Cytoplasm	NA	1	1	0.855	1.551	2.517	0.957	0.977	1.104	2.033	1.837	1.343	1.099	2.471	1.309	Stage II only	Others	No	No	Up
278	RPL17-C18orf32 protein isoform 1	RPL17-C18orf32	Other	NA	1	1	ND	ND	ND	ND	ND	ND	ND	1.244	1.355	1.258	2.022	1.552	Stage II only	NA	No	No	Up
279	60S ribosomal protein L18 isoform 1	RPL18	Cytoplasm	NA	1	1	0.772	1.416	1.419	1.157	1.005	1.334	1.916	1.645	1.411	0.908	2.103	1.648	Stage II only	Others	No	No	Up
280	60S ribosomal protein L23a	RPL23A	Cytoplasm	NA	1	1	0.738	1.132	0.961	1.064	0.712	1.108	1.385	0.968	1.632	0.964	2.031	1.502	Stage II only	NA	No	No	Up
281	60S ribosomal protein L36	RPL36	Cytoplasm	NA	1	1	ND	ND	ND	ND	ND	ND	ND	1.686	1.233	0.991	2.207	1.489	Stage II only	Others	No	No	Up
282	60S ribosomal protein L5	RPL5	Cytoplasm	1	NA	1	0.846	1.685	2.06	1.258	1.197	1.617	1.45	1.247	1.421	0.869	1.556	1.256	Stage I only	Others	No	No	Up
283	Dolichyl-diphosphooligosaccharide--protein glycosyltransferase subunit 1 precursor	RPN1	Cytoplasm	NA	1	1	0.954	1.448	1.507	1.91	0.979	1.636	1.873	1.519	1.455	0.84	2.878	1.486	Stage II only	Others	No	Yes	Up
284	Dolichyl-diphosphooligosaccharide--protein glycosyltransferase subunit 2 isoform 4 precursor	RPN2	Cytoplasm	3	NA	3	1.144	1.887	2.445	2.466	1.043	1.994	2.166	1.327	1.479	1.274	1.87	1.189	Stage I only	Others	No	Yes	Up
285	40S ribosomal protein S13	RPS13	Cytoplasm	NA	1	1	0.813	1.823	3.904	2.63	2.021	1.528	2.111	1.277	1.685	1.828	2.505	1.38	Stage II only	Others	No	No	Up
286	40S ribosomal protein S15a	RPS15A	Cytoplasm	NA	1	1	0.876	1.05	0.924	1.084	1.35	1.145	1.339	1.035	1.057	0.931	2.699	1.525	Stage II only	Others	No	No	Up
287	40S ribosomal protein S20 isoform 1	RPS20	Cytoplasm	NA	1	1	0.597	1.874	1.549	0.999	0.93	2.169	2.329	1.564	1.25	0.793	2.201	1.373	Stage II only	Others	No	No	Up
288	40S ribosomal protein S28	RPS28	Cytoplasm	2	1	3	0.578	1.955	1.413	1.517	0.848	2.271	2.238	1.206	1.748	1.062	2.264	1.549	Stage I and II	Others	No	No	Up
289	40S ribosomal protein S9 isoform a	RPS9	Cytoplasm	1	NA	1	0.753	1.576	1.225	1.289	0.823	1.777	2.649	1.441	1.343	0.854	1.965	1.289	Stage I only	Others	No	No	Up
290	Ras-related protein R-Ras	RRAS	Cytoplasm	NA	1	1	0.673	0.913	0.692	0.722	0.549	1.028	0.666	1.015	2.328	0.886	0.687	0.889	Stage II only	Others	No	No	Mix
291	Protein S100-A11	S100A11	Cytoplasm	4	NA	4	1.232	2.017	2.2	1.626	2.011	2.603	2.386	1.326	1.177	1.599	1.29	1.877	Stage I only	Others	No	No	Up
292	Protein S100-A6 isoform X1	S100A6	Cytoplasm	1	NA	1	0.826	2.282	1.17	1.245	0.953	0.762	1.721	0.909	1.216	1.06	0.687	0.994	Stage I only	GBC	Yes	No	Up
293	Protein S100-A8 isoform d	S100A8	Cytoplasm	5	2	7	3.431	3.509	4.97	2.122	6.957	2.491	4.661	2.803	0.812	1.988	2.247	1.421	Stage I and II	GBC	Yes	No	Up
294	Protein S100-A9	S100A9	Cytoplasm	3	2	5	2.628	2.49	3.197	2.137	4.8	1.885	4.221	3.305	0.834	2.192	2.67	1.742	Stage I and II	GBC	Yes	No	Up
295	Protein S100-P	S100P	Cytoplasm	NA	2	2	1.546	15.798	10.837	3.113	3.294	0.932	10.729	1.602	0.975	3.374	1.002	4.896	Stage II only	GBC	No	No	Up
296	Non-specific lipid-transfer protein isoform 1 precursor	SCP2	Cytoplasm	NA	1	1	0.684	2.552	2.28	1.263	1.235	1.967	3.544	0.639	0.846	1.017	1.061	2.165	Stage II only	Others	No	No	Up
297	Alpha-1-antitrypsin isoform X1	SERPINA1	Extracellular Space	4	2	6	0.37	0.248	0.283	0.413	0.889	1.116	0.429	0.285	0.624	0.747	0.263	0.661	Stage I and II	Others	No	Yes	Down
298	Alpha-1-antichymotrypsin precursor	SERPINA3	Extracellular Space	1	NA	1	0.64	0.589	0.578	0.825	1.241	2.021	0.473	0.519	0.616	1.374	0.936	0.772	Stage I only	Others	No	Yes	Down
299	Protein SET isoform X1	SET	Nucleus	1	NA	1	1.092	2.037	1.807	1.256	0.975	1.401	1.756	0.993	1.469	0.834	0.918	1.089	Stage I only	GBC	No	No	Up
300	Phosphate carrier protein, mitochondrial isoform a precursor	SLC25A3	Cytoplasm	1	1	2	0.882	1.64	1.87	3.337	1.111	1.931	1.994	0.883	1.304	0.999	2.571	1.39	Stage I and II	Others	No	No	Up
301	ADP/ATP translocase 2	SLC25A5	Cytoplasm	NA	1	1	1.17	1.311	1.211	1.616	1.386	1.478	1.245	0.959	1.072	1.203	3.691	1.976	Stage II only	Others	No	No	Up
302	Solute carrier family 2, facilitated glucose transporter member 1	SLC2A1	Plasma Membrane	NA	1	1	0.883	0.894	0.728	3.685	1.085	0.897	1.035	0.709	0.932	2.247	3.141	1.07	Stage II only	GBC	No	No	Up
303	Band 3 anion transport protein	SLC4A1	Plasma Membrane	1	1	2	1.298	0.632	0.584	4.113	1.246	0.692	0.512	0.747	0.764	2.607	0.725	0.823	Stage I and II	Others	No	No	Mix
304	Superoxide dismutase	SOD1	Cytoplasm	2	NA	2	1.613	2.265	0.79	0.653	0.634	0.633	2.257	0.811	0.796	1.144	0.817	1.023	Stage I only	Others	No	No	Mix
305	Superoxide dismutase	SOD2	Cytoplasm	5	2	7	1.032	2.754	2.907	11.372	1.531	5.055	2.307	1.595	2.045	1.071	1.252	2.985	Stage I and II	GBC	Yes	No	Up
306	Extracellular superoxide dismutase	SOD3	Extracellular Space	NA	1	1	1.143	0.587	0.579	0.527	0.458	0.723	0.499	0.971	2.589	0.586	0.379	0.317	Stage II only	GBC	No	Yes	Down
307	Sorbin and SH3 domain-containing protein 1 isoform X1	SORBS1	Plasma Membrane	NA	2	2	ND	ND	ND	ND	ND	ND	ND	1.071	0.746	0.598	0.415	0.489	Stage II only	Others	No	No	Down
308	Spondin-1 precursor	SPON1	Extracellular Space	NA	3	3	ND	ND	ND	ND	ND	ND	ND	0.705	1.031	0.45	0.328	0.447	Stage II only	Others	No	Yes	Down
309	Spectrin beta chain, erythrocytic isoform a	SPTB	Plasma Membrane	1	NA	1	0.861	0.954	0.799	2.653	1.166	0.974	0.913	0.85	0.964	1.273	0.742	1.054	Stage I only	NA	No	No	Up
310	Serine/arginine-rich splicing factor 1 isoform 1	SRSF1	Nucleus	NA	1	1	0.656	1.143	1.286	1.116	0.735	0.956	1.627	1.262	0.898	0.815	2.708	1.1	Stage II only	Others	Yes	No	Up
311	Translocon-associated protein subunit alpha isoform 1 precursor	SSR1	Cytoplasm	1	1	2	1.003	2.026	2.565	3.245	1.151	2.665	2.247	1.849	2.076	0.939	3.199	1.597	Stage I and II	Others	No	Yes	Up
312	Translocon-associated protein subunit delta isoform 1 precursor	SSR4	Cytoplasm	NA	2	2	1.053	1.397	0.95	1.986	0.939	1.772	1.389	1.599	1.889	1.034	2.041	2.399	Stage II only	Others	No	Yes	Up
313	Erythrocyte band 7 integral membrane protein isoform a	STOM	Plasma Membrane	1	NA	1	1.079	1.372	1.659	2.529	2.621	1.111	1.057	0.993	1.459	0.82	1.24	0.867	Stage I only	Others	Yes	No	Up
314	Stomatin-like protein 2, mitochondrial isoform a	STOML2	Plasma Membrane	NA	1	1	0.86	1.433	1.075	2.559	1.435	1.185	1.658	0.91	1.252	0.839	2.506	1.094	Stage II only	Others	No	No	Up
315	Dolichyl-diphosphooligosaccharide--protein glycosyltransferase subunit STT3A isoform X1	STT3A	Plasma Membrane	NA	1	1	ND	ND	ND	ND	ND	ND	ND	1.634	1.588	1.042	2.145	1.289	Stage II only	Others	No	No	Up
316	Dolichyl-diphosphooligosaccharide--protein glycosyltransferase subunit STT3B	STT3B	Cytoplasm	NA	1	1	ND	ND	ND	ND	ND	ND	ND	1.494	1.472	0.953	2.465	1.468	Stage II only	Others	No	No	Up
317	Activated RNA polymerase II transcriptional coactivator p15 isoform X1	SUB1	Nucleus	1	1	2	0.842	1.579	2.077	1.162	0.838	1.347	1.758	1.304	1.108	1.028	2.987	1.361	Stage I and II	Others	No	No	Up
318	Succinate--CoA ligase	SUCLG2	Cytoplasm	NA	1	1	0.982	1.791	1.257	1.008	0.844	1.252	1.38	0.904	1.037	1.017	1.352	2.334	Stage II only	Others	No	No	Up
319	Synemin isoform A	SYNM	Cytoplasm	NA	2	2	ND	ND	ND	ND	ND	ND	ND	0.499	0.587	0.298	0.288	0.394	Stage II only	Others	No	No	Down
320	Transgelin	TAGLN	Cytoplasm	5	3	8	0.749	0.171	0.141	0.148	0.126	0.54	0.195	0.8	0.743	0.293	0.152	0.185	Stage I and II	GBC	No	No	Down
321	Transgelin-2 isoform a	TAGLN2	Cytoplasm	1	NA	1	1.239	1.812	1.336	1.034	0.671	1.635	8.576	1.112	0.946	1.799	0.933	1.692	Stage I only	Others	No	No	Up
322	Tapasin isoform 2 precursor	TAPBP	Cytoplasm	NA	1	1	ND	ND	ND	ND	ND	ND	ND	1.085	1.145	1.26	2.299	1.67	Stage II only	Others	No	Yes	Up
323	Threonine--tRNA ligase, cytoplasmic isoform 1	TARS	Nucleus	NA	1	1	1.38	1.602	1.287	1.695	0.854	1.414	2.693	1.21	1.121	1.113	2.089	1.317	Stage II only	Others	Yes	No	Up
324	Protein-glutamine gamma-glutamyltransferase 2 isoform X1	TGM2	Cytoplasm	NA	1	1	1.086	0.852	0.668	0.836	0.73	0.746	0.676	1.317	1.124	0.705	1.088	0.477	Stage II only	Others	No	No	Down
325	Thy-1 membrane glycoprotein preproprotein	THY1	Plasma Membrane	1	NA	1	1.242	1.397	1.089	1.643	0.71	2.549	0.803	1.949	1.773	1.589	1.171	1.643	Stage I only	GBC	No	Yes	Up
326	Transmembrane 9 superfamily member 3 isoform X1	TM9SF3	Cytoplasm	NA	1	1	ND	ND	ND	ND	ND	ND	ND	1.059	1.111	1.079	2.434	1.834	Stage II only	Others	No	Yes	Up
327	Transmembrane emp24 domain-containing protein 9 precursor	TMED9	Cytoplasm	NA	1	1	1.257	1.29	1.216	1.315	1.102	1.23	1.16	1.605	1.901	0.88	2.052	1.701	Stage II only	Others	No	Yes	Up
328	Transmembrane protein 33 isoform X1	TMEM33	Cytoplasm	NA	1	1	ND	ND	ND	ND	ND	ND	ND	1.034	1.28	1.39	2.168	1.235	Stage II only	Others	No	No	Up
329	Mitochondrial import receptor subunit TOM22 homolog	TOMM22	Cytoplasm	NA	2	2	0.969	1.769	1.453	1.735	1.641	1.395	1.652	1.173	1.656	1.671	4.084	4.337	Stage II only	NA	No	No	Up
330	DNA topoisomerase 1	TOP1	Nucleus	NA	1	1	ND	ND	ND	ND	ND	ND	ND	1.028	1.196	1.447	2.647	0.919	Stage II only	Others	No	No	Up
331	DNA topoisomerase 2-alpha	TOP2A	Nucleus	NA	1	1	ND	ND	ND	ND	ND	ND	ND	1.049	1.247	1.078	3.137	0.827	Stage II only	GBC	No	No	Up
332	Tropomyosin alpha-1 chain isoform Tpm1.4sm	TPM1	Cytoplasm	7	NA	7	0.332	0.076	0.051	0.048	0.041	0.111	0.056	0.538	1.276	0.14	0.064	0.092	Stage I only	Others	No	No	Down
333	Tropomyosin beta chain isoform Tpm2.1sm/cy	TPM2	Extracellular Space	7	2	9	0.405	0.122	0.083	0.106	0.086	0.265	0.117	0.643	1.132	0.234	0.191	0.233	Stage I and II	Others	Yes	No	Down
334	Tropomyosin alpha-3 chain isoform 11	TPM3	Cytoplasm	1	NA	1	0.719	1.549	1.88	0.869	1.205	1.321	2.066	1.103	0.852	0.483	1.146	1.592	Stage I only	Others	Yes	No	Up
335	Tryptase alpha/beta-1 precursor	TPSAB1	Extracellular Space	6	3	9	0.824	0.28	0.204	0.208	0.168	0.466	0.221	0.768	0.982	0.296	0.191	0.229	Stage I and II	NA	No	Yes	Down
336	Translocating chain-associated membrane protein 1 isoform 1	TRAM1	Cytoplasm	NA	1	1	ND	ND	ND	ND	ND	ND	ND	1.598	1.797	1.367	2.281	1.022	Stage II only	NA	No	No	Up
337	Transcription intermediary factor 1-beta isoform X1	TRIM28	Nucleus	NA	1	1	ND	ND	ND	ND	ND	ND	ND	1.177	1.247	1.275	2.659	1.677	Stage II only	Others	No	No	Up
338	Tetraspanin-8 isoform X1	TSPAN8	Plasma Membrane	NA	2	2	1.772	1.726	1.479	0.937	3.205	0.736	2.607	0.913	0.973	1.286	3.414	5.17	Stage II only	Others	No	No	Up
339	Translocator protein	TSPO	Cytoplasm	NA	1	1	0.935	1.501	0.753	2.255	1.491	1.375	1.868	1.064	1.204	0.717	2.18	2.506	Stage II only	Others	No	No	Up
340	Thiosulfate sulfurtransferase	TST	Cytoplasm	1	1	2	0.904	1.37	3.816	1.381	1.106	0.889	1.348	0.768	0.858	1.05	0.776	2.794	Stage I and II	Others	No	No	Up
341	Tubulin alpha-4A chain isoform 1	TUBA4A	Cytoplasm	NA	1	1	0.518	0.923	0.599	0.761	0.924	1.473	1.35	1.389	0.89	1.281	2.158	1.151	Stage II only	Others	No	No	Mix
342	Tubulin beta chain isoform b	TUBB	Cytoplasm	1	NA	1	0.621	0.693	0.464	0.981	0.692	2.064	1.026	1.339	1.136	0.992	1.79	1.267	Stage I only	Others	No	No	Mix
343	Tubulin beta-4B chain	TUBB4B	Cytoplasm	NA	1	1	0.49	1.47	0.747	0.856	0.714	1.217	1.472	0.953	0.958	0.958	2.859	1.236	Stage II only	Others	No	No	Mix
344	Elongation factor Tu, mitochondrial isoform 1 precursor	TUFM	Cytoplasm	NA	1	1	0.863	1.933	1.94	1.385	0.914	1.65	2.51	1.214	1.446	1.542	1.038	2.465	Stage II only	Others	No	No	Up
345	Thioredoxin isoform 1	TXN	Cytoplasm	2	1	3	0.941	2.283	1.934	1.251	0.966	1.114	2.245	0.851	0.76	1.429	2.879	1.956	Stage I and II	Others	No	No	Up
346	Thioredoxin domain-containing protein 5 isoform 1 precursor	TXNDC5	Cytoplasm	2	NA	2	1.005	2.121	1.597	1.283	0.943	2.515	1.251	2.011	2.442	0.968	1.233	1.007	Stage I only	Others	No	Yes	Up
347	Thymidine phosphorylase isoform 1 precursor	TYMP	Extracellular Space	1	NA	1	1.177	1.564	2.643	1.946	1.327	1.74	2.458	1.006	1.307	1.638	1.184	1.31	Stage I only	GBC	No	No	Up
348	Cytochrome b-c1 complex subunit 7 isoform 1	UQCRB	Cytoplasm	NA	1	1	1.016	1.41	1.22	1.294	1.754	1.217	1.29	0.909	1.106	0.821	2.081	1.931	Stage II only	Others	No	No	Up
349	Versican core protein isoform 3 precursor	VCAN	Extracellular Space	NA	1	1	1.193	0.869	0.508	0.679	0.499	1.488	0.57	0.989	1.109	0.701	0.36	0.912	Stage II only	Others	No	Yes	Down
350	Vinculin isoform meta-VCL	VCL	Plasma Membrane	1	2	3	0.824	0.577	0.479	0.434	0.438	0.655	0.592	0.842	0.893	0.444	0.418	0.564	Stage I and II	Others	No	No	Down
351	Voltage-dependent anion-selective channel protein 1 isoform X1	VDAC1	Cytoplasm	1	2	3	0.886	2.167	1.273	1.484	1.244	0.93	1.817	0.931	1.067	0.959	2.488	2.122	Stage I and II	Others	No	No	Up
352	Vimentin isoform X1	VIM	Cytoplasm	2	2	4	0.851	0.83	0.994	0.487	0.547	2.07	0.701	0.832	1.459	0.378	0.411	1.21	Stage I and II	GBC	No	No	Down
353	Vitronectin precursor	VTN	Extracellular Space	1	NA	1	1.294	0.77	0.693	3.5	2.638	0.925	0.907	0.868	0.864	0.93	0.954	0.804	Stage I only	Others	Yes	Yes	Up
354	X-ray repair cross-complementing protein 5	XRCC5	Nucleus	NA	1	1	0.75	1.724	1.066	1.499	0.887	1.286	1.509	1.062	1.217	1.106	2.193	1.601	Stage II only	Others	No	No	Up
355	X-ray repair cross-complementing protein 6 isoform 1	XRCC6	Nucleus	NA	1	1	0.609	0.916	0.644	0.955	0.573	0.875	0.757	0.998	1.165	1.333	2.157	1.519	Stage II only	Others	No	No	Mix
356	14-3-3 protein epsilon	YWHAE	Cytoplasm	1	NA	1	1.03	1.297	1.715	1.188	0.931	1.343	2.483	0.963	0.98	1.481	1.126	1.164	Stage I only	GBC	No	No	Up
357	14-3-3 protein zeta/delta isoform X1	YWHAZ	Cytoplasm	1	NA	1	1.016	1.706	1.681	0.999	0.846	1.216	2.381	0.951	1.003	1.037	1.249	1.377	Stage I only	Others	No	No	Up

## Sheet: Supp Table S5
Supplementary Table S5: List of 51 proteins having a potential as circulatory marker in GBC. These proteins have a Signal sequence (based on bioinformatic analysis using SignalP 6.0 version) and already reported as circulatory marker in cancer (based on literature search).
S.No.	Protein name	Gene Symbol	Localization	DE in stage I	DEPs in stage II	DE in total no. of patients	GBC-1	GBC-2	GBC-3	GBC-4	GBC-5	GBC-6	GBC-7	GBC-8	GBC-9	GBC-10	GBC-11	GBC-12	DE in GBC
1	Anterior gradient protein 2 homolog isoform X1	AGR2	Extracellular Space	3	2	5	0.473	1.828	3.693	1.818	0.936	0.412	2.827	0.779	0.861	3.455	2.163	2.811	Stage I and II
2	Alpha-2-HS-glycoprotein isoform 1 preproprotein	AHSG	Extracellular Space	1	NA	1	1.387	0.77	0.451	0.548	0.918	0.688	0.647	0.752	0.525	0.788	0.368	0.748	Stage I only
3	Serum albumin preproprotein	ALB	Extracellular Space	5	3	8	1.247	0.409	0.214	0.293	0.871	0.439	0.404	0.459	0.396	0.65	0.176	0.534	Stage I and II
4	Serum amyloid P-component precursor	APCS	Extracellular Space	NA	2	2	0.757	0.47	0.39	0.483	0.541	0.652	0.328	0.918	0.879	0.278	0.201	0.246	Stage II only
5	Apolipoprotein A-I isoform 1 preproprotein	APOA1	Extracellular Space	3	1	4	0.326	1	0.476	0.808	3.749	0.819	0.609	0.98	0.914	1.229	0.328	1.151	Stage I and II
6	Apolipoprotein A-II preproprotein	APOA2	Extracellular Space	1	1	2	0.373	0.862	0.408	0.766	2.093	0.923	0.803	1.155	1.092	1.485	0.351	0.875	Stage I and II
7	Apolipoprotein B-100 precursor	APOB	Extracellular Space	1	NA	1	1.23	0.92	0.839	1.401	3.617	1.059	0.807	0.835	0.855	0.813	0.789	0.777	Stage I only
8	Apolipoprotein C-I precursor	APOC1	Extracellular Space	1	NA	1	0.958	0.906	0.9	2.243	4.452	1.435	0.808	1.091	1.151	1.878	0.673	0.942	Stage I only
9	Apolipoprotein C-III precursor	APOC3	Extracellular Space	1	NA	1	0.767	1.063	0.913	1.043	2.102	2.012	0.769	1.137	0.967	2.418	0.529	0.9	Stage I only
10	Apolipoprotein E isoform a precursor	APOE	Extracellular Space	1	NA	1	0.946	1.417	1.376	2.646	8.903	2.153	1.025	0.904	0.865	1.196	0.831	0.898	Stage I only
11	Zinc-alpha-2-glycoprotein precursor	AZGP1	Extracellular Space	NA	1	1	1.321	0.87	0.628	0.746	1.02	0.85	0.688	0.681	0.703	1.155	0.459	0.946	Stage II only
12	Azurocidin preproprotein	AZU1	Cytoplasm	NA	1	1	1.121	1.399	2.87	1.598	3.348	1.026	1.733	2.264	1.09	2.964	2.441	1.547	Stage II only
13	Beta-2-microglobulin isoform X1	B2M	Plasma Membrane	NA	1	1	1.341	1.15	1.117	1.158	1.293	1.814	1.424	1.235	1.528	0.849	1.74	2.928	Stage II only
14	Biglycan isoform X1	BGN	Extracellular Space	5	2	7	1.213	0.398	0.385	0.469	0.287	0.718	0.376	1.064	0.925	0.416	0.437	0.336	Stage I and II
15	ADP-ribosyl cyclase/cyclic ADP-ribose hydrolase 2 precursor	BST1	Plasma Membrane	1	NA	1	1.326	0.955	1.383	1.505	2.568	0.972	0.67	1.332	1.529	1.451	0.853	0.802	Stage I only
16	Complement C3 preproprotein	C3	Extracellular Space	NA	1	1	1.506	0.709	0.653	1.009	1.071	1.037	0.63	0.823	0.718	0.805	0.439	0.807	Stage II only
17	Complement component C9 preproprotein	C9	Extracellular Space	2	NA	2	1.014	0.82	0.77	2.022	3.79	1.159	0.644	0.652	1.029	0.772	0.7	0.577	Stage I only
18	Carcinoembryonic antigen-related cell adhesion molecule 5 isoform 1 preproprotein	CEACAM5	Plasma Membrane	NA	2	2	ND	ND	ND	ND	ND	ND	ND	0.874	0.935	1.389	2.12	3.237	Stage II only
19	Clusterin isoform X1	CLU	Cytoplasm	1	NA	1	0.676	0.801	0.666	2.155	2.17	0.725	0.88	0.722	0.998	0.707	0.573	0.516	Stage I only
20	Collagen alpha-2(I) chain precursor	COL1A2	Extracellular Space	1	NA	1	1.445	0.224	0.201	0.39	0.216	0.539	0.256	0.967	1.168	0.441	0.732	0.575	Stage I only
21	Collagen alpha-1(VI) chain precursor	COL6A1	Extracellular Space	4	2	6	1.286	0.411	0.367	0.383	0.271	0.429	0.377	2.635	1.121	0.536	0.719	0.412	Stage I and II
22	Collagen alpha-3(VI) chain isoform X3	COL6A3	Extracellular Space	2	NA	2	2.056	0.629	0.571	0.496	0.406	0.639	0.65	1.498	1.208	0.795	0.983	0.938	Stage I only
23	Ceruloplasmin isoform X1	CP	Extracellular Space	NA	1	1	1.401	0.885	0.706	0.913	1.909	1.14	0.578	0.862	0.753	1.11	0.475	1.051	Stage II only
24	Cathepsin D preproprotein	CTSD	Cytoplasm	1	1	2	0.575	0.92	1.106	0.946	1.11	2.075	1.138	0.582	0.534	2.4	0.616	0.87	Stage I and II
25	Decorin isoform X1	DCN	Extracellular Space	6	2	8	2.059	0.289	0.255	0.289	0.267	0.728	0.291	0.617	1.421	0.476	0.297	0.299	Stage I and II
26	Neutrophil defensin 1 isoform X1	DEFA1	Cytoplasm	3	4	7	2.609	3.614	10.418	2.592	4.619	2.16	4.013	3.616	0.935	4.953	4.544	3.118	Stage I and II
27	Deleted in malignant brain tumors 1 protein isoform a precursor	DMBT1	Plasma Membrane	1	NA	1	0.782	1.355	1.035	0.835	2.775	0.902	5.987	0.705	0.705	0.713	1.939	1.677	Stage I only
28	Neutrophil elastase preproprotein	ELANE	Extracellular Space	2	2	4	2.12	2.415	4.882	2.823	3.556	1.61	2.743	2.142	1.343	1.339	2.418	1.596	Stage I and II
29	Epithelial cell adhesion molecule precursor	EPCAM	Plasma Membrane	NA	1	1	0.499	1.143	0.955	0.953	2.624	1.031	1.396	0.802	0.845	1.349	3.373	1.439	Stage II only
30	Fibulin-1 isoform D precursor	FBLN1	Extracellular Space	1	NA	1	1.183	0.655	0.564	0.579	0.589	2.22	0.506	0.898	1.315	0.576	0.496	0.409	Stage I only
31	Fibrinogen alpha chain isoform alpha-E preproprotein	FGA	Extracellular Space	2	NA	2	1.524	0.662	0.679	2.09	2.357	1.401	0.74	1.047	0.829	0.866	0.933	0.657	Stage I only
32	Folate receptor beta isoform X1	FOLR2	Plasma Membrane	NA	1	1	ND	ND	ND	ND	ND	ND	ND	2.036	1.473	0.627	1.354	0.81	Stage II only
33	Vitamin D-binding protein isoform 3 precursor	GC	Extracellular Space	NA	1	1	1.186	0.773	0.673	0.825	1.374	0.922	0.694	0.68	0.594	0.63	0.375	0.807	Stage II only
34	Major histocompatibility complex, class II, DR beta 1 precursor	HLA-DRB1	Plasma Membrane	1	NA	1	0.704	1.706	0.891	5.316	1.307	1.119	1.36	2.57	1.945	1	1.719	1.012	Stage I only
35	Haptoglobin isoform 1 preproprotein	HP	Extracellular Space	2	1	3	2.17	0.754	0.742	0.959	1.17	1.417	0.462	0.59	0.599	0.711	0.412	0.619	Stage I and II
36	Lipopolysaccharide-binding protein precursor	LBP	Plasma Membrane	1	NA	1	0.826	0.887	1.011	4.511	0.897	1.127	0.634	0.794	1.192	1.064	1.342	0.729	Stage I only
37	Neutrophil gelatinase-associated lipocalin precursor	LCN2	Extracellular Space	2	3	5	0.851	1.653	4.709	1.382	1.884	0.812	3.065	0.487	0.452	1.211	0.421	1	Stage I and II
38	Lumican precursor	LUM	Extracellular Space	5	2	7	1.894	0.173	0.145	0.31	0.202	0.844	0.169	0.548	1.524	0.423	0.202	0.227	Stage I and II
39	Matrix metalloproteinase-9 preproprotein	MMP9	Extracellular Space	3	NA	3	1.257	2.167	4.598	2.139	2.089	1.243	1.16	1.267	1.139	1.399	1.447	1.605	Stage I only
40	Myeloperoxidase precursor	MPO	Cytoplasm	5	2	7	2.526	2.574	6.152	2.601	10.27	1.602	2.969	2.779	1.277	2.819	3.092	1.158	Stage I and II
41	Mimecan isoform 1	OGN	Extracellular Space	NA	2	2	1.206	0.213	0.193	0.254	0.143	0.276	0.164	0.689	1.301	0.38	0.194	0.179	Stage II only
42	Olfactomedin-4 precursor	OLFM4	Extracellular Space	2	1	3	1.022	1.138	4.287	1.631	19.876	1.588	1.796	0.983	1.047	1.158	1.065	6.065	Stage I and II
43	Alpha-1-acid glycoprotein 1 precursor	ORM1	Extracellular Space	3	1	4	1.835	1.095	0.707	0.947	2.521	2.448	0.46	0.711	0.538	0.582	0.368	1.129	Stage I and II
44	Prohibitin isoform 1	PHB	Nucleus	NA	1	1	1.01	1.314	1.174	1.595	1.143	1.273	1.41	1.081	1.253	0.898	2.752	1.775	Stage II only
45	Periostin isoform 1 precursor	POSTN	Extracellular Space	3	NA	3	1.242	0.898	1.066	2.229	2.462	3.557	1.417	0.879	1.073	1.373	1.188	0.821	Stage I only
46	Peptidyl-prolyl cis-trans isomerase B precursor	PPIB	Cytoplasm	1	NA	1	0.648	1.547	1.779	1.052	0.98	2.802	1.936	1.31	1.231	1.143	1.926	1.268	Stage I only
47	Prosaposin isoform a preproprotein	PSAP	Extracellular Space	2	NA	2	1.131	1.364	2.527	0.738	2.319	5.341	2.571	1.092	0.895	3.141	1.033	1.363	Stage I only
48	Resistin precursor	RETN	Extracellular Space	2	NA	2	1.124	1.805	4.92	2.602	2.749	1.657	1.374	0.828	1.083	1.796	0.996	1.437	Stage I only
49	Eosinophil cationic protein precursor	RNASE3	Extracellular Space	1	NA	1	1.418	1.447	2.119	1.903	2.001	1.424	1.572	1.723	2.189	1.494	1.549	1.08	Stage I only
50	Alpha-1-antichymotrypsin precursor	SERPINA3	Extracellular Space	1	NA	1	0.64	0.589	0.578	0.825	1.241	2.021	0.473	0.519	0.616	1.374	0.936	0.772	Stage I only
51	Vitronectin precursor	VTN	Extracellular Space	1	NA	1	1.294	0.77	0.693	3.5	2.638	0.925	0.907	0.868	0.864	0.93	0.954	0.804	Stage I only

## Sheet: Supp Table S6
Supplementary Table S6: Top 10 molecular functions of DEPs in early stage GBC.
S. No.	Term ID	Term description	Observed gene count	Background gene count	Strength	False Discovery Rate	Converted FDR (-log10)	Matching proteins in your network (labels)
1	GO:0005515	Protein binding	226	7026	0.25	7.17e-22	21.1445	RALA,DCN,VCL,LGALS1,MYH9,LBP,AHCY,PGRMC1,OLFM4,DECR1,RETN,CEACAM5,NAMPT,PFN1,C1QBP,VTN,APOC3,DNPH1,APOB,HSPE1,AZU1,PRTN3,ENO1,APOA1,CLTA,CEACAM8,GOT2,C3,PYCARD,TUBA4A,HSPB1,CNN1,APOE,TRIM28,LGALS3,H3F3B,APCS,NARS,CCT7,SRSF1,LRPPRC,LYZ,LMNB1,ATP5B,SLC4A1,OGN,PRDX1,CSE1L,EHD2,EPCAM,CAPG,MCM6,YWHAE,CP,ANXA3,PDCD6,SUB1,VDAC1,PRDX5,AFG3L2,SOD1,S100A11,RALB,MYL9,HNRNPU,THY1,ATP1B3,STOM,HIST1H2BD,ACTC1,…
2	GO:0044877	Protein-containing complex binding	80	1216	0.56	7.9e-20	19.1024	DCN,MYH9,C1QBP,VTN,SLC25A3,APOA1,RPN2,CLTA,HIST1H1D,RRAS,APOE,LGALS3,H3F3B,APCS,EPCAM,CAPG,YWHAE,VDAC1,LUM,HNRNPU,THY1,H2AFZ,NPM1,COL14A1,COL6A2,ATP5I,CLU,CALR,HSPA5,FBN1,P4HB,HIST1H1B,FBLN1,HSP90AA1,SYNM,TUBB,CAV1,H1F0,FBLN5,HMGB1,TPM1,XRCC6,HLA-DRB1,MYH10,KRT19,COL6A1,EZR,ATP1B1,APOA2,TPM3,FLNA,MYO6,SORBS1,HSP90AB1,MMP9,NDUFA8,TPM2,CD9,HSPD1,XRCC5,NME1-NME2,TSPAN8,ACTN1,HLA-A,ITGB2,RPL23A,BCAP3…
3	GO:0005198	Structural molecule activity	54	635	0.67	4.6e-17	16.3372	DCN,KRT20,VCL,OLFM4,VTN,CLTA,TUBA4A,APOE,LMNB1,VCAN,LUM,MYL9,COL6A3,COL1A2,COL14A1,COL6A2,RPS9,FGB,FGA,RPL15,RPS15A,FBN1,BGN,FBLN1,SYNM,TUBB,TUBB4B,PRELP,TPM1,HLA-DRB1,KRT19,COL6A1,RPL5,DES,HMGCL,TPM2,ASPH,KRT18,ACTN1,RPL14,PGM5,RPL23A,RPS20,RPS13,VIM,MYL6,RPL18,SPTB,SPON1,RPL36,HSPB6,RPS28,CLTC,EPPK1
4	GO:0005488	Binding	304	12516	0.12	5.66e-16	15.2472	RALA,DCN,VCL,LGALS1,MYH9,CTSG,LBP,AHCY,PGRMC1,OLFM4,DECR1,RETN,CEACAM5,NAMPT,MPO,EPX,PFN1,C1QBP,VTN,APOC3,SLC25A3,DNPH1,LTF,RBP1,APOB,HSPE1,AZU1,PRTN3,ENO1,APOA1,RPN2,CLTA,ACADS,CEACAM8,HIST1H1D,GOT2,C3,RRAS,PYCARD,TUBA4A,HSPB1,CNN1,APOE,TRIM28,LGALS3,H3F3B,APCS,NARS,CCT7,COX5B,SRSF1,LRPPRC,LYZ,LMNB1,ALDH2,ATP5B,ANXA13,SLC4A1,OGN,PRDX1,BPI,CSE1L,EHD2,EPCAM,CAPG,MCM6,YWHAE,CP,ANXA3,PDCD6,SUB1,VCAN…
5	GO:0003723	RNA binding	84	1649	0.45	9.72e-15	14.0123	DCN,LGALS1,MYH9,PFN1,C1QBP,HSPE1,ENO1,HIST1H1D,GOT2,HSPB1,TRIM28,LGALS3,SRSF1,LRPPRC,PRDX1,YWHAE,SUB1,HNRNPU,RPN1,NPM1,COL14A1,HSP90B1,PPIB,PDIA3,RPS9,RPL15,PRKDC,RPS15A,CALR,TUFM,MDH2,P4HB,HIST1H1B,HSP90AA1,MTDH,EEF1A1,TUBB4B,HNRNPA1,CS,H1F0,HMGB1,HNRNPA2B1,ATP5C1,HNRNPH1,XRCC6,MYH10,TOP1,IARS2,EZR,HDGF,FLNA,RPL5,RBMX,HSP90AB1,SLC25A5,TXN,HNRNPK,KRT18,HSPD1,XRCC5,HNRNPA3,ACTN1,YWHAZ,RPL14,HLA-A,…
6	GO:0042802	Identical protein binding	89	1896	0.41	8.88e-14	13.0516	LGALS1,MYH9,AHCY,PGRMC1,DECR1,CEACAM5,NAMPT,VTN,DNPH1,ENO1,APOA1,GOT2,PYCARD,HSPB1,APOE,APCS,CCT7,LYZ,SLC4A1,PRDX1,EHD2,MCM6,YWHAE,PDCD6,SUB1,VDAC1,SOD1,S100A11,HNRNPU,STOM,ALB,S100P,NPM1,FABP5,COL1A2,PRDX3,PDIA3,DCXR,ARL6IP1,BANF1,AOC3,CPNE1,FBN1,FBLN1,HSP90AA1,CAV1,HNRNPA1,TPSAB1,DPYSL3,FBLN5,HNRNPA2B1,TPM1,TGM2,EZR,APOA2,S100A6,HMGCS2,FLNA,MYO6,RBMX,ACADM,HSP90AB1,MMP9,LCN2,DES,TXN,HNRNPK,TPM2…
7	GO:0016491	Oxidoreductase activity	50	726	0.58	1.64e-12	11.7852	DECR1,MPO,EPX,ACADS,COX6B1,COX5B,ALDH2,PRDX1,BLVRB,CP,PRDX5,SOD1,ALDH1A1,PRDX3,IDH3A,PDIA3,PRDX2,DCXR,ADH1B,CYB5B,GPD2,AOC3,CYC1,COX5A,MDH2,P4HB,IDH2,GSTA1,ETFB,AKR1B10,MT-CO2,COX7A2,ACADM,PGK1,NDUFA8,TXN,ASPH,AKR1C3,SOD3,HSDL2,KDSR,PDIA6,IDH1,IVD,ADH1C,ETFDH,GSTK1,LDHA,SOD2,HADH
8	GO:0050839	Cell adhesion molecule binding	41	538	0.62	2.49e-11	10.6038	VCL,MYH9,OLFM4,PFN1,VTN,ENO1,PRDX1,EPCAM,CAPG,YWHAE,S100A11,THY1,S100P,RPL15,CALR,HSPA5,FBN1,P4HB,FBLN1,FBLN5,HMGB1,EZR,TAGLN2,FLNA,HSP90AB1,CLIC1,HNRNPK,POSTN,CD9,KRT18,TSPAN8,ACTN1,YWHAZ,RPL14,ITGB2,RPL23A,IDH1,HSPA8,ITGAM,LDHA,RAN
9	GO:0043168	Anion binding	104	2805	0.31	3.21e-10	9.49349	RALA,MYH9,CTSG,DECR1,CEACAM5,MPO,PFN1,C1QBP,VTN,APOC3,LTF,APOB,HSPE1,AZU1,APOA1,ACADS,GOT2,RRAS,TUBA4A,APOE,NARS,CCT7,ATP5B,ANXA13,EHD2,CAPG,MCM6,ANXA3,VCAN,AFG3L2,RALB,ATP6V1A,HNRNPU,THY1,ACTC1,ALB,ANXA5,FABP5,FOLR2,CKB,HSP90B1,SDPR,ARF4,RAB1B,PRKDC,CPNE1,TUFM,HSPA5,FBN1,HSP90AA1,GSTA1,TUBB,EEF1A1,TUBB4B,DPYSL3,PRELP,HMGB1,AK2,STOML2,XRCC6,MYLK,MYH10,TOP1,TGM2,IARS2,APOA2,HDGF,S100A8,S100A9,DMBT…
10	GO:0051082	Unfolded protein binding	19	108	0.98	4.21e-10	9.37572	HSPE1,APCS,CCT7,AFG3L2,NPM1,HSP90B1,PPIB,CLU,CALR,HSPA5,HSP90AA1,TUBB4B,HSP90AB1,DNAJA1,HSPD1,TAPBP,HSPA8,HSPB6,PTGES3

## Sheet: Supp Table S7
Supplementary Table S7: Top 10 reactome pathways associated with upregulated DEPs (A) and downregulated proteins (B) in early stage GBC.
	(A) Upregulated DEPS
	#term ID	term description	observed gene count	background gene count	strength	false discovery rate	matching proteins in your network (IDs)	matching proteins in your network (labels)
1	HSA-6798695	Neutrophil degranulation	48	473	0.9	1.92e-24	9606.ENSP00000216336,9606.ENSP00000217971,9606.ENSP00000219022,9606.ENSP00000221515,9606.ENSP00000225275,9606.ENSP00000225371,9606.ENSP00000231751,9606.ENSP00000233997,9606.ENSP00000234347,9606.ENSP00000244336,9606.ENSP00000247470,9606.ENSP00000254301,9606.ENSP00000261267,9606.ENSP00000262455,9606.ENSP00000262865,9606.ENSP00000265016,9606.ENSP00000271638,9606.ENSP00000286713,9606.ENSP00000294785,…	CTSG,PGRMC1,OLFM4,RETN,MPO,EPX,LTF,AZU1,PRTN3,CEACAM8,PYCARD,LGALS3,LYZ,ERP44,BPI,BST1,S100A11,STOM,NCSTN,S100P,FABP5,RNASE3,PSMD2,CPNE1,LAMP1,HSP90AA1,EEF1A1,S100A8,S100A9,HSP90AB1,MMP9,HLA-C,TXNDC5,DEFA1,XRCC5,PSAP,ITGB2,IDH1,GCA,HLA-B,DDOST,LAMP2,PTPRC,HSPA8,ITGAM,CD63,B2M,ELANE
2	HSA-168249	Innate Immune System	59	1025	0.66	3.7e-19	9606.ENSP00000216181,9606.ENSP00000216336,9606.ENSP00000217971,9606.ENSP00000219022,9606.ENSP00000221515,9606.ENSP00000225275,9606.ENSP00000225371,9606.ENSP00000226218,9606.ENSP00000231751,9606.ENSP00000233242,9606.ENSP00000233997,9606.ENSP00000234347,9606.ENSP00000244336,9606.ENSP00000247470,9606.ENSP00000254301,9606.ENSP00000261267,9606.ENSP00000262455,9606.ENSP00000262865,9606.ENSP00000263413,…	MYH9,CTSG,PGRMC1,OLFM4,RETN,MPO,EPX,VTN,LTF,APOB,AZU1,PRTN3,CEACAM8,PYCARD,LGALS3,LYZ,ERP44,BPI,C6,BST1,S100A11,ATP6V1A,STOM,NCSTN,S100P,FABP5,HSP90B1,RNASE3,PSMD2,PRKDC,CPNE1,LAMP1,HSP90AA1,EEF1A1,S100A8,S100A9,HSP90AB1,MMP9,TXN,C1QC,HLA-C,TXNDC5,DEFA1,XRCC5,PSAP,ITGB2,IDH1,GCA,HLA-B,DDOST,LAMP2,PTPRC,HSPA8,CFL1,ITGAM,CD63,B2M,ELANE,PRKCSH
3	HSA-168256	Immune System	75	1956	0.48	1.73e-15	9606.ENSP00000005257,9606.ENSP00000216181,9606.ENSP00000216336,9606.ENSP00000217971,9606.ENSP00000219022,9606.ENSP00000221515,9606.ENSP00000225275,9606.ENSP00000225371,9606.ENSP00000226218,9606.ENSP00000231751,9606.ENSP00000233242,9606.ENSP00000233997,9606.ENSP00000234347,9606.ENSP00000242285,9606.ENSP00000244336,9606.ENSP00000247470,9606.ENSP00000254301,9606.ENSP00000261267,9606.ENSP00000261366,…	RALA,MYH9,CTSG,PGRMC1,OLFM4,RETN,MPO,EPX,VTN,LTF,APOB,AZU1,PRTN3,CLTA,CEACAM8,PYCARD,LGALS3,LYZ,LMNB1,ERP44,BPI,C6,BST1,S100A11,ATP6V1A,STOM,NCSTN,S100P,FABP5,HSP90B1,PDIA3,RNASE3,PSMD2,PRKDC,CPNE1,CALR,HSPA5,P4HB,LAMP1,HSP90AA1,EEF1A1,HNRNPA2B1,HLA-DRB1,S100A8,S100A9,HSP90AB1,MMP9,TXN,C1QC,HLA-C,TXNDC5,DEFA1,XRCC5,PSAP,YWHAZ,ITGB2,IDH1,BCAP31,GCA,HLA-B,DDOST,HNRNPF,TAPBP,LAMP2,PTPRC,HSPA8,CFL1,A…
4	HSA-5663205	Infectious disease	47	826	0.65	9.95e-15	9606.ENSP00000216181,9606.ENSP00000216336,9606.ENSP00000231751,9606.ENSP00000233616,9606.ENSP00000234590,9606.ENSP00000237530,9606.ENSP00000242285,9606.ENSP00000247470,9606.ENSP00000250498,9606.ENSP00000253024,9606.ENSP00000269195,9606.ENSP00000286371,9606.ENSP00000289316,9606.ENSP00000296255,9606.ENSP00000296930,9606.ENSP00000302896,9606.ENSP00000309334,9606.ENSP00000310129,9606.ENSP00000310275,…	MYH9,CTSG,LTF,MOGS,ENO1,RPN2,CLTA,PYCARD,DAD1,TRIM28,GALNT1,ATP1B3,HIST1H2BD,RPN1,NPM1,RPS9,RPL15,PSMD2,BANF1,RPS15A,CALR,HSP90AA1,ATP1B1,RPL5,HSP90AB1,SLC25A5,PGK1,TXN,HNRNPK,CD9,XRCC5,STT3A,RPL14,RPL23A,DDOST,RPS20,RPS13,ARF1,ATP1A1,RAN,RPL18,B2M,RPL36,PRKCSH,RPS28,CLTC,PTGES3
5	HSA-1430728	Metabolism	76	2089	0.46	1.01e-14	9606.ENSP00000217426,9606.ENSP00000220764,9606.ENSP00000222553,9606.ENSP00000227667,9606.ENSP00000230431,9606.ENSP00000233242,9606.ENSP00000234590,9606.ENSP00000242592,9606.ENSP00000245206,9606.ENSP00000246554,9606.ENSP00000252486,9606.ENSP00000258424,9606.ENSP00000260665,9606.ENSP00000261733,9606.ENSP00000262030,9606.ENSP00000263368,9606.ENSP00000265016,9606.ENSP00000265333,9606.ENSP00000297258,…	AHCY,DECR1,NAMPT,APOC3,DNPH1,APOB,ENO1,ACADS,GOT2,COX6B1,APOE,COX5B,LRPPRC,ALDH2,ATP5B,BLVRB,BST1,VDAC1,FABP5,IDH3A,ATP5H,RPS9,DCXR,ATP5I,CYB5B,GPD2,RPL15,PSMD2,CYC1,CPNE1,COX5A,RPS15A,MDH2,IDH2,HSP90AA1,CS,ETFB,AK2,ATP5C1,MT-CO2,HMGCS2,ATP5F1,RPL5,ACADM,SCP2,HSP90AB1,CMPK1,PGK1,NDUFA8,HMGCL,TXN,PSAP,TYMP,RPL14,TSPO,ATP5A1,KDSR,TST,RPL23A,IDH1,CPS1,SLC2A1,IVD,SUCLG2,ETFDH,RPS20,UQCRB,RPS13,ARF1,L…
6	HSA-1428517	The citric acid (TCA) cycle and respiratory electron transport	23	176	1.01	2.72e-13	9606.ENSP00000246554,9606.ENSP00000258424,9606.ENSP00000260665,9606.ENSP00000262030,9606.ENSP00000265333,9606.ENSP00000299518,9606.ENSP00000301587,9606.ENSP00000306003,9606.ENSP00000317159,9606.ENSP00000317780,9606.ENSP00000327070,9606.ENSP00000331897,9606.ENSP00000342056,9606.ENSP00000346173,9606.ENSP00000349142,9606.ENSP00000354876,9606.ENSP00000358737,9606.ENSP00000362873,9606.ENSP00000381736,…	COX6B1,COX5B,LRPPRC,ATP5B,VDAC1,IDH3A,ATP5H,ATP5I,CYC1,COX5A,MDH2,IDH2,CS,ETFB,ATP5C1,MT-CO2,ATP5F1,NDUFA8,ATP5A1,SUCLG2,ETFDH,UQCRB,LDHA
7	HSA-392499	Metabolism of proteins	68	1977	0.43	9.09e-12	9606.ENSP00000216336,9606.ENSP00000221992,9606.ENSP00000231751,9606.ENSP00000233242,9606.ENSP00000233616,9606.ENSP00000237530,9606.ENSP00000244763,9606.ENSP00000250498,9606.ENSP00000252486,9606.ENSP00000253024,9606.ENSP00000256854,9606.ENSP00000258091,9606.ENSP00000261267,9606.ENSP00000262213,9606.ENSP00000265016,9606.ENSP00000265333,9606.ENSP00000269195,9606.ENSP00000284240,9606.ENSP00000289316,…	CTSG,CEACAM5,LTF,APOB,MOGS,RPN2,SSR1,DAD1,APOE,TRIM28,NARS,CCT7,LYZ,TRAM1,BST1,VDAC1,GALNT1,THY1,HIST1H2BD,NCSTN,RPN1,H2AFZ,NPM1,HSP90B1,PDIA3,RPS9,LMAN2,ARF4,RPL15,PSMD2,RAB1B,PRKDC,SSR4,RPS15A,CALR,TUFM,HSPA5,P4HB,TMED9,EEF1A1,ETFB,TOP1,IARS2,HDGF,DMBT1,RPL5,DPM1,TXN,HNRNPK,STT3A,RPL14,DDX17,PDIA6,NUCB1,TARS,RPL23A,DDOST,TOP2A,RPS20,HSPA8,RPS13,ARF1,RPL18,SPTB,B2M,RPL36,PRKCSH,RPS28
8	HSA-1643685	Disease	59	1548	0.48	9.75e-12	9606.ENSP00000216181,9606.ENSP00000216336,9606.ENSP00000217426,9606.ENSP00000225698,9606.ENSP00000231751,9606.ENSP00000233616,9606.ENSP00000234590,9606.ENSP00000237530,9606.ENSP00000242285,9606.ENSP00000247470,9606.ENSP00000250498,9606.ENSP00000253024,9606.ENSP00000261366,9606.ENSP00000262746,9606.ENSP00000264335,9606.ENSP00000269195,9606.ENSP00000286371,9606.ENSP00000289316,9606.ENSP00000294785,…	MYH9,CTSG,AHCY,C1QBP,LTF,MOGS,ENO1,RPN2,CLTA,PYCARD,DAD1,TRIM28,LMNB1,PRDX1,YWHAE,GALNT1,ATP1B3,HIST1H2BD,NCSTN,RPN1,NPM1,RPS9,DCXR,RPL15,PSMD2,BANF1,RPS15A,CALR,HSP90AA1,ATP1B1,RPL5,HSP90AB1,DPM1,SLC25A5,PGK1,TXN,HNRNPK,CD9,XRCC5,STT3A,RPL14,RPL23A,IDH1,DDOST,SLC2A1,RPS20,RPS13,ARF1,ATP1A1,RAN,SOD2,RPL18,B2M,RPL36,PRKCSH,RPS28,PHB,CLTC,PTGES3
9	HSA-2262752	Cellular responses to stress	33	544	0.68	8.61e-11	9606.ENSP00000244534,9606.ENSP00000261366,9606.ENSP00000262746,9606.ENSP00000264335,9606.ENSP00000265462,9606.ENSP00000273398,9606.ENSP00000289316,9606.ENSP00000296417,9606.ENSP00000298510,9606.ENSP00000302896,9606.ENSP00000309334,9606.ENSP00000310129,9606.ENSP00000318646,9606.ENSP00000324173,9606.ENSP00000327801,9606.ENSP00000330074,9606.ENSP00000335153,9606.ENSP00000339063,9606.ENSP00000344504,…	HIST1H1D,LMNB1,PRDX1,YWHAE,PRDX5,ATP6V1A,HIST1H2BD,H2AFZ,PRDX3,RPS9,RPL15,PSMD2,RPS15A,HSPA5,P4HB,HIST1H1B,HSP90AA1,EEF1A1,H1F0,RPL5,HSP90AB1,TXN,DNAJA1,RPL14,RPL23A,RPS20,HSPA8,RPS13,SOD2,RPL18,RPL36,RPS28,PTGES3
10	HSA-1799339	SRP-dependent cotranslational protein targeting to membrane	17	110	1.08	9.52e-11	9606.ENSP00000237530,9606.ENSP00000244763,9606.ENSP00000262213,9606.ENSP00000296255,9606.ENSP00000302896,9606.ENSP00000309334,9606.ENSP00000317331,9606.ENSP00000318646,9606.ENSP00000359345,9606.ENSP00000379506,9606.ENSP00000389103,9606.ENSP00000399457,9606.ENSP00000429374,9606.ENSP00000435777,9606.ENSP00000447001,9606.ENSP00000464342,9606.ENSP00000472469	RPN2,SSR1,TRAM1,RPN1,RPS9,RPL15,SSR4,RPS15A,RPL5,RPL14,RPL23A,DDOST,RPS20,RPS13,RPL18,RPL36,RPS28
	(B) Downregulated DEPS
	#term ID	term description	observed gene count	background gene count	strength	false discovery rate	matching proteins in your network (IDs)	matching proteins in your network (labels)
1	HSA-1474244	Extracellular matrix organization	16	301	1.13	1.77e-10	9606.ENSP00000052754,9606.ENSP00000236671,9606.ENSP00000265077,9606.ENSP00000266718,9606.ENSP00000295550,9606.ENSP00000297268,9606.ENSP00000297848,9606.ENSP00000300527,9606.ENSP00000325527,9606.ENSP00000327336,9606.ENSP00000331544,9606.ENSP00000343577,9606.ENSP00000345008,9606.ENSP00000347041,9606.ENSP00000355180,9606.ENSP00000377941	DCN,CTSD,VCAN,LUM,COL6A3,COL1A2,COL14A1,COL6A2,FBN1,BGN,FBLN1,TPSAB1,FBLN5,FMOD,COL6A1,ACTN1
2	HSA-445355	Smooth Muscle Contraction	8	38	1.73	9.64e-09	9606.ENSP00000211998,9606.ENSP00000279022,9606.ENSP00000351022,9606.ENSP00000353452,9606.ENSP00000360293,9606.ENSP00000367542,9606.ENSP00000402373,9606.ENSP00000446955	VCL,MYL9,TPM1,MYLK,SORBS1,TPM2,ACTA2,MYL6
3	HSA-3000178	ECM proteoglycans	9	76	1.48	3.17e-08	9606.ENSP00000052754,9606.ENSP00000265077,9606.ENSP00000266718,9606.ENSP00000295550,9606.ENSP00000297268,9606.ENSP00000300527,9606.ENSP00000327336,9606.ENSP00000347041,9606.ENSP00000355180	DCN,VCAN,LUM,COL6A3,COL1A2,COL6A2,BGN,FMOD,COL6A1
4	HSA-2168880	Scavenging of heme from plasma	6	13	2.07	4.21e-08	9606.ENSP00000236850,9606.ENSP00000265983,9606.ENSP00000295897,9606.ENSP00000322421,9606.ENSP00000333994,9606.ENSP00000348170	APOA1,HPX,ALB,HBA1,HBB,HP
5	HSA-397014	Muscle contraction	11	193	1.16	1.85e-07	9606.ENSP00000211998,9606.ENSP00000279022,9606.ENSP00000290378,9606.ENSP00000351022,9606.ENSP00000353452,9606.ENSP00000360293,9606.ENSP00000363071,9606.ENSP00000367542,9606.ENSP00000402373,9606.ENSP00000446007,9606.ENSP00000446955	VCL,MYL9,ACTC1,TPM1,MYLK,SORBS1,DES,TPM2,ACTA2,VIM,MYL6
6	HSA-2173782	Binding and Uptake of Ligands by Scavenger Receptors	7	41	1.64	2.16e-07	9606.ENSP00000236850,9606.ENSP00000265983,9606.ENSP00000295897,9606.ENSP00000297268,9606.ENSP00000322421,9606.ENSP00000333994,9606.ENSP00000348170	APOA1,HPX,ALB,COL1A2,HBA1,HBB,HP
7	HSA-3560782	Diseases associated with glycosaminoglycan metabolism	7	40	1.65	2.16e-07	9606.ENSP00000052754,9606.ENSP00000262551,9606.ENSP00000265077,9606.ENSP00000266718,9606.ENSP00000327336,9606.ENSP00000343924,9606.ENSP00000347041	DCN,OGN,VCAN,LUM,BGN,PRELP,FMOD
8	HSA-8957275	Post-translational protein phosphorylation	9	107	1.33	2.16e-07	9606.ENSP00000215909,9606.ENSP00000236850,9606.ENSP00000245907,9606.ENSP00000265077,9606.ENSP00000295897,9606.ENSP00000325527,9606.ENSP00000356969,9606.ENSP00000393887,9606.ENSP00000416066	LGALS1,APOA1,C3,VCAN,ALB,FBN1,APOA2,AHSG,SERPINA1
9	HSA-381426	Regulation of Insulin-like Growth Factor (IGF) transport and uptake by Insulin-like Growth Factor Binding Proteins (IGFBPs)	9	124	1.27	6e-07	9606.ENSP00000215909,9606.ENSP00000236850,9606.ENSP00000245907,9606.ENSP00000265077,9606.ENSP00000295897,9606.ENSP00000325527,9606.ENSP00000356969,9606.ENSP00000393887,9606.ENSP00000416066	LGALS1,APOA1,C3,VCAN,ALB,FBN1,APOA2,AHSG,SERPINA1
10	HSA-114608	Platelet degranulation	9	127	1.26	6.59e-07	9606.ENSP00000211998,9606.ENSP00000236850,9606.ENSP00000295897,9606.ENSP00000296511,9606.ENSP00000358866,9606.ENSP00000376793,9606.ENSP00000377941,9606.ENSP00000393887,9606.ENSP00000416066	VCL,APOA1,ALB,ANXA5,FLNA,GIG25,ACTN1,AHSG,SERPINA1

## Sheet: Supp Table S8
Supplementary Table S8: Pathway analysis using DEPs in individual early stage GBC patients. Table showing top 10 reactome pathways. No pathways were assigned for GBC-1 and 9 as the no. of DEPs were less.
GBC-2	GBC-3	GBC-4	GBC-5	GBC-6	GBC-7	GBC-8	GBC-10	GBC-11	GBC-12
Neutrophil degranulation	Neutrophil degranulation	Extracellular matrix organization	Extracellular matrix organization	Binding and Uptake of Ligands by Scavenger Receptors	Platelet degranulation	Antimicrobial peptides	Erythrocytes take up oxygen and release carbon dioxide	Disease	Metabolism
Detoxification of Reactive Oxygen Species	Immune System	Neutrophil degranulation	Chylomicron assembly	Neutrophil degranulation	Neutrophil degranulation	Neutrophil degranulation	Erythrocytes take up carbon dioxide and release oxygen	Neutrophil degranulation	The citric acid (TCA) cycle and respiratory electron transport
Immune System	Scavenging of heme from plasma	Innate Immune System	Chylomicron remodeling	Immune System	Platelet activation, signaling and aggregation	Metal sequestration by antimicrobial proteins	Neutrophil degranulation	Infectious disease	Citric acid cycle (TCA cycle)
Innate Immune System	Binding and Uptake of Ligands by Scavenger Receptors	Immune System	Platelet degranulation	Innate Immune System	Immune System	Innate Immune System		Metabolism of proteins	Protein localization
Interleukin-12 signaling	Innate Immune System	Integrin cell surface interactions	Innate Immune System	Striated Muscle Contraction	Hemostasis	Collagen degradation		SRP-dependent cotranslational protein targeting to membrane	Pyruvate metabolism and Citric Acid (TCA) cycle
Regulation of Insulin-like Growth Factor (IGF) transport and uptake by Insulin-like Growth Factor Binding Proteins (IGFBPs)	Platelet degranulation	ECM proteoglycans	Retinoid metabolism and transport	ATF6 (ATF6-alpha) activates chaperone genes	Interleukin-12 signaling			Metabolism	Mitochondrial protein import
Antimicrobial peptides	Antimicrobial peptides	Platelet degranulation	Regulation of TLR by endogenous ligand	Smooth Muscle Contraction	Cellular responses to stress			Innate Immune System	Smooth Muscle Contraction
Post-translational protein phosphorylation	Smooth Muscle Contraction	Smooth Muscle Contraction	Neutrophil degranulation	Scavenging of heme from plasma	Innate Immune System			Cellular responses to stress	Diseases associated with glycosaminoglycan metabolism
Gene and protein expression by JAK-STAT signaling after Interleukin-12 stimulation	Regulation of Insulin-like Growth Factor (IGF) transport and uptake by Insulin-like Growth Factor Binding Proteins (IGFBPs)	Antimicrobial peptides	Degradation of the extracellular matrix	Post-translational protein phosphorylation	Signaling by Interleukins			Translation	Respiratory electron transport, ATP synthesis by chemiosmotic coupling, and heat production by uncoupling proteins.
Smooth Muscle Contraction	Interleukin-12 signaling	Platelet activation, signaling and aggregation	ECM proteoglycans	Muscle contraction	Detoxification of Reactive Oxygen Species			Diseases associated with glycosaminoglycan metabolism	RHO GTPases activate PAKs
